# Supplementary material for: The impact of teacher care on teacher-student relationship: evidence from cross-sectional and longitudinal data
Source: Front Psychol. 2025 Jan 28;16:1551081. doi: 10.3389/fpsyg.2025.1551081 (PMC11810937; doi:10.3389/fpsyg.2025.1551081)
Supplement: Supplementary file 2 [file Table_2.XLS]

## Sheet: Sheet1
ids	student gender	date of birth	grade	教师性别	teacher care1	teacher care2	TSR1	TSR2
1	0	2001	0	0	5	5	4	4
2	1	2001	0	0	5	5	4	4
3	1	2001	0	0	4	3	2	3
4	0	2001	0	0	5	5	4	4
6	0	2001	0	0	5	5	4	4
7	0	2001	0	0	5	5	4	4
8	1	2001	0	0	5	5	4	4
9	0	2000	0	0	5	5	3	3
10	1	2001	0	0	5	5	4	4
11	1	2000	0	0	3	2	2	3
12	0	2000	0	0	5	5	4	4
13	0	2001	0	0	4	4	3	3
14	0	2001	0	0	5	5	3	3
15	0	2001	0	0	4	4	3	3
16	1	2000	0	0	4	4	3	3
17	1	2000	0	0	4	4	3	3
19	1	2000	0	0	5	5	4	4
21	0	2000	0	0	5	4	4	4
22	1	2000	0	0	4	4	3	3
23	0	2000	0	0	4	4	3	3
24	1	2000	0	0	5	5	4	4
25	1	2001	0	0	4	4	3	3
26	0	2001	0	0	4	3	3	3
27	0	2000	0	0	5	5	3	3
28	0	2001	0	0	5	5	3	2
29	0	2001	0	0	4	4	3	3
30	1	2001	0	0	5	4	3	3
31	1	2001	0	0	5	5	4	4
32	1	2000	0	0	5	5	3	3
33	1	2000	0	0	5	5	4	4
34	1	2000	0	0	5	4	3	3
35	1	2000	0	0	5	4	3	3
36	0	2000	0	0	5	5	4	4
37	0	2000	0	0	5	5	4	4
38	0	2001	0	0	5	5	4	4
39	1	2000	0	0	5	5	4	3
40	0	2000	0	0	5	5	4	4
41	0	2001	0	0	5	5	4	4
42	0	2001	0	0	5	5	4	4
43	1	2000	0	0	5	5	4	4
44	0	2000	0	0	3	3	3	3
45	1	2000	0	0	5	5	4	4
46	1	2001	0	0	4	4	3	3
47	1	2001	0	0	4	4	4	3
48	0	2000	0	0	5	5	3	4
49	1	2001	0	0	5	5	4	4
50	0	2001	0	0	5	5	4	4
51	0	2000	0	0	4	4	3	4
52	0	2001	0	0	5	5	4	4
53	0	2001	0	0	4	4	4	4
55	0	2000	0	0	5	5	4	4
56	0	2001	0	0	5	5	4	4
57	1	2001	0	0	5	5	4	4
58	1	2001	0	0	4	5	3	3
59	1	2000	0	0	4	3	3	3
60	0	2000	0	0	5	5	4	4
61	0	2001	0	0	5	5	4	4
62	1	2000	0	0	5	5	4	4
63	0	2001	0	0	5	5	4	4
64	1	2001	0	0	4	4	4	4
65	0	2000	0	0	5	5	4	4
66	1	1999	1	1	5	5	4	4
67	1	1999	1	1	4	4	3	3
68	1	1998	1	1	5	5	4	4
69	1	1998	1	1	5	5	4	4
70	0	1999	1	1	4	4	2	3
71	1	1999	1	1	5	5	3	3
72	0	1999	1	1	4	4	3	3
73	0	1999	1	1	4	4	3	3
74	0	1999	1	1	4	4	3	3
75	0	1999	1	1	3	3	3	3
76	1	1999	1	1	5	5	4	4
78	0	1999	1	1	2	1	1	3
80	0	1998	1	1	4	3	3	3
81	1	1999	1	1	5	5	4	4
83	0	1997	1	1	4	2	3	3
84	1	1999	1	1	4	4	3	3
85	0	1999	1	1	3	3	3	3
87	1	1999	1	1	4	4	3	3
88	1	1998	1	1	4	5	4	3
89	0	1999	1	1	5	5	3	3
90	0	1999	1	1	4	4	4	4
91	0	1998	1	1	4	4	3	3
93	1	1998	1	0	5	5	4	4
94	0	1999	1	0	5	4	4	3
95	1	1999	1	0	4	5	4	4
96	0	1998	1	0	4	2	3	3
97	1	1999	1	0	3	5	3	3
98	0	1999	1	0	4	4	3	3
99	0	1999	1	0	5	5	3	3
100	1	1999	1	0	5	5	4	4
101	0	1999	1	0	4	5	4	4
102	1	1999	1	0	5	4	3	3
103	1	1999	1	0	3	3	3	3
104	1	1998	1	0	5	4	3	3
105	0	1999	1	0	4	4	3	3
106	0	1999	1	0	4	4	4	3
107	0	1999	1	0	3	3	3	3
108	1	1999	1	0	4	4	3	3
109	1	1999	1	0	4	4	3	3
110	1	1999	1	0	4	5	3	3
111	0	1999	1	0	5	5	4	4
112	1	1998	1	0	4	4	3	3
113	0	1999	1	0	4	4	4	4
114	0	1999	1	0	4	4	3	3
115	0	1999	1	0	5	5	4	4
116	0	1999	1	0	4	4	4	3
117	0	1999	1	0	5	5	4	4
118	1	1999	1	0	4	5	4	3
119	1	2000	0	0	4	4	4	4
120	0	2001	0	0	4	4	4	4
121	0	2000	0	0	5	4	4	3
122	1	2001	0	0	5	5	4	4
124	1	2001	0	0	5	5	4	4
125	1	2001	0	0	5	4	4	4
126	0	2000	0	0	5	5	4	4
127	1	2000	0	0	5	5	4	4
134	0	2001	0	0	5	5	4	4
136	0	2001	0	0	4	4	3	3
137	1	2001	0	0	4	4	4	3
138	0	2001	0	0	4	4	3	3
146	0	2001	0	0	5	5	4	4
149	0	2001	0	0	5	4	4	4
150	0	2001	0	0	4	4	4	4
151	0	2001	0	0	3	4	3	4
152	1	2001	0	0	4	3	4	3
153	0	2001	0	0	4	4	4	4
154	0	2001	0	0	4	4	4	4
155	1	2000	0	0	4	4	3	3
156	1	2001	0	0	5	5	4	4
157	1	2000	0	0	4	4	3	3
158	0	2001	0	0	5	5	4	4
159	0	2001	0	0	4	5	4	4
160	1	2001	0	0	5	5	4	4
161	0	2001	0	0	4	5	4	4
162	0	2001	0	0	5	4	4	4
163	0	2001	0	0	5	5	4	4
164	1	2000	0	0	4	4	3	3
165	1	2000	0	0	4	4	3	3
166	0	2000	0	0	5	5	4	4
167	1	2000	0	0	5	5	4	4
168	0	2001	0	0	4	4	3	3
169	0	2001	0	0	3	3	4	4
170	1	2001	0	0	4	4	4	3
172	0	2001	0	0	4	4	3	3
173	0	2001	0	0	4	4	4	4
174	0	2000	0	0	5	4	4	4
176	0	2000	0	0	4	4	3	3
177	1	2001	0	0	4	4	3	3
178	0	2001	0	0	4	4	4	4
179	1	2001	0	0	4	4	3	3
180	0	2001	0	0	3	3	3	3
181	0	2001	0	0	4	4	4	4
182	1	2001	0	0	4	4	2	3
183	0	2001	0	0	4	4	3	3
184	0	2001	0	0	4	4	4	4
185	0	2000	0	0	5	5	3	3
186	0	2001	0	0	3	3	4	4
188	0	2001	0	0	5	5	3	3
189	1	2001	0	0	5	5	4	4
190	0	2001	0	0	5	5	4	4
191	0	2001	0	0	3	3	3	3
192	1	2001	0	0	4	4	3	3
193	0	2000	0	0	5	5	4	4
194	0	2000	0	0	5	5	4	3
195	1	2000	0	0	5	5	4	3
197	1	2000	0	0	4	4	3	3
198	1	2000	0	0	4	4	4	4
199	0	2000	0	0	5	4	4	4
200	0	2001	0	0	3	3	3	3
201	0	2001	0	0	5	5	3	3
202	1	2001	0	0	5	5	3	3
203	1	2001	0	0	5	5	4	4
204	1	2001	0	0	5	5	2	3
205	1	2001	0	0	5	5	3	3
208	0	1999	1	0	4	4	3	3
209	0	1999	1	0	5	5	4	4
210	0	1999	1	0	5	5	4	4
211	0	1999	1	0	5	5	4	4
212	0	1998	1	0	4	4	3	3
213	1	1999	1	0	5	5	4	4
214	0	1998	1	0	5	5	4	4
216	0	1999	1	0	5	5	4	4
217	1	1999	1	0	5	5	4	3
218	0	1999	1	0	5	5	4	4
220	1	1999	1	0	5	5	4	4
221	0	1999	1	0	5	5	4	4
222	0	1999	1	0	3	2	2	2
223	1	1998	1	0	5	4	4	4
224	1	1999	1	0	4	4	3	3
225	0	1999	1	0	4	4	3	3
226	0	1999	1	0	5	5	4	4
227	1	1999	1	0	5	5	4	3
228	1	1999	1	0	5	5	3	3
229	0	1999	1	0	3	3	3	2
230	1	1998	1	0	5	5	4	3
231	0	1999	1	0	4	5	3	3
232	1	1998	1	0	4	4	3	3
233	0	1999	1	0	5	5	4	4
234	0	1999	1	0	5	5	4	4
235	0	1999	1	0	5	5	4	3
236	1	1998	1	0	5	5	4	4
237	1	1998	1	0	5	5	4	4
238	0	1998	1	0	3	3	3	3
239	0	1999	1	0	4	4	4	4
240	1	1999	1	0	4	4	3	3
241	1	1999	1	0	5	5	3	3
242	0	1999	1	0	3	3	3	1
243	0	1999	1	0	5	5	2	4
244	0	1999	1	0	4	4	3	3
245	0	1999	1	0	5	5	4	4
246	1	1999	1	0	4	4	4	3
247	0	1998	1	0	5	5	3	3
248	0	1999	1	0	4	4	3	3
249	1	1999	1	0	5	4	3	3
251	0	1998	1	0	5	5	4	3
252	0	1998	1	0	5	5	4	4
253	1	1998	1	0	5	5	4	3
255	0	1999	1	0	5	5	4	4
256	0	1999	1	0	5	5	3	3
258	0	2000	1	0	3	3	2	3
259	0	1998	1	0	4	4	4	4
260	0	1998	1	0	4	4	3	3
261	0	1999	1	0	4	4	4	4
262	1	1998	1	0	3	3	1	1
263	1	1999	1	0	4	5	3	3
265	0	1999	1	0	5	5	3	3
266	0	1999	1	0	4	4	3	3
267	0	1999	1	0	5	5	3	4
268	1	1998	1	0	4	4	3	3
269	1	1999	1	0	5	4	3	4
270	1	1999	1	0	4	4	3	3
271	0	1999	1	0	5	5	4	4
272	0	1999	1	0	4	4	3	3
273	1	1999	1	0	5	4	3	3
277	1	1999	1	0	4	3	3	3
278	1	1998	1	0	4	4	3	3
279	1	1999	1	0	2	4	3	3
281	1	1999	0	0	4	4	4	4
283	1	2000	0	0	3	3	4	4
284	1	2001	0	0	5	4	3	3
285	0	2000	0	0	3	3	4	4
286	0	2001	0	0	4	4	3	3
287	1	1999	0	0	5	5	4	4
288	1	2001	0	0	5	4	4	4
289	0	2001	0	0	5	5	4	4
290	1	2000	0	0	5	5	4	4
291	0	2001	0	0	4	4	3	3
292	0	1999	0	0	5	5	4	4
294	1	2001	0	0	5	5	4	4
296	0	1999	0	0	4	5	4	4
297	0	2000	0	0	5	5	4	4
298	1	2000	0	0	5	5	4	4
299	0	2001	0	0	5	5	4	3
300	0	2001	0	0	5	5	4	4
301	1	2000	0	0	4	4	3	2
302	0	2001	0	0	4	5	4	4
303	0	2001	0	0	5	5	4	4
304	1	2000	0	0	4	1	3	3
305	1	2001	0	0	5	3	3	3
306	0	2000	0	0	3	3	3	3
307	1	2000	0	0	5	5	3	3
308	0	2001	0	0	5	5	4	4
309	1	2001	0	0	5	4	4	4
310	1	1999	0	0	4	4	3	3
311	0	2001	0	0	5	4	4	3
312	1	2000	0	0	4	4	4	4
314	0	2001	0	0	5	5	4	3
315	0	2001	0	0	5	4	4	4
316	0	2000	0	0	3	3	1	3
317	1	2000	0	0	5	5	3	3
318	0	2001	0	0	5	5	4	4
319	0	2001	0	0	4	4	4	4
320	1	2000	0	0	5	5	4	3
321	1	2001	0	0	4	4	3	3
322	1	2000	0	0	5	4	3	3
323	1	2001	0	0	5	5	4	3
324	0	2001	0	0	5	5	4	4
325	0	1999	1	0	5	5	4	4
326	1	1998	1	0	4	4	4	3
327	1	1998	1	0	4	5	4	4
328	1	1998	1	0	5	5	4	4
329	1	1998	1	0	5	4	1	1
330	1	1998	1	0	4	4	3	3
331	1	1998	1	0	5	5	4	4
332	0	1999	1	0	5	5	4	3
333	1	1999	1	0	4	4	3	3
334	0	1998	1	0	5	5	4	4
335	0	1999	1	0	5	5	4	3
336	0	1998	1	0	4	3	3	3
338	0	1998	1	0	4	4	4	4
339	0	1999	1	0	4	4	3	3
340	1	1999	1	0	5	5	4	3
341	0	1998	1	0	3	3	3	3
342	0	1999	1	0	4	4	3	3
343	0	1998	1	0	5	4	4	4
344	0	1998	1	0	5	5	4	4
345	0	2000	1	0	5	5	4	4
346	0	1998	1	0	5	5	3	3
347	1	1998	1	0	4	4	3	3
348	1	1998	1	0	2	2	2	2
350	1	1996	1	0	4	4	3	3
351	1	2001	1	0	4	3	3	3
352	1	1999	1	0	4	4	3	3
353	1	1997	1	0	5	2	3	3
355	0	1997	1	0	3	3	3	4
356	0	1999	1	0	5	3	4	4
357	0	1998	1	0	5	5	4	4
358	1	1998	1	0	5	5	4	4
359	1	1999	1	0	5	5	4	4
360	1	2001	0	0	5	4	3	3
361	1	2001	0	0	4	4	4	4
362	1	2001	0	0	4	4	3	3
363	1	2001	0	0	5	4	4	3
364	0	2000	0	0	5	5	4	4
365	1	2001	0	0	5	5	4	4
366	1	2001	0	0	4	4	3	3
367	1	2000	0	0	5	5	4	4
369	0	2000	0	0	4	4	4	3
370	0	2000	0	0	5	5	4	4
372	1	2001	0	0	5	5	4	3
374	0	2001	0	0	4	4	3	3
375	0	2001	0	0	5	5	4	4
376	0	2001	0	0	5	5	4	4
377	1	2001	0	0	5	5	4	4
378	1	2001	0	0	5	5	4	4
379	1	2001	0	0	5	5	4	4
380	1	2001	0	0	5	5	4	4
382	1	2000	0	0	5	5	3	3
383	1	2001	0	0	5	5	3	3
384	0	2001	0	0	4	4	3	3
385	1	2001	0	0	2	2	3	3
386	1	2000	0	0	5	5	4	4
387	1	2000	0	0	5	4	4	3
388	1	2001	0	0	5	5	3	3
389	0	2001	0	0	5	5	4	4
390	1	2001	0	0	3	2	1	2
391	1	2001	0	0	5	5	4	4
392	1	2000	0	0	4	5	3	3
393	1	2001	0	0	5	5	3	3
394	1	2001	0	0	5	5	4	3
395	0	1999	0	0	4	5	3	3
396	0	2000	0	0	4	5	3	3
397	0	2001	0	0	5	4	3	3
398	0	2001	0	0	4	4	3	3
399	1	2000	0	0	5	5	3	3
400	1	2000	0	0	5	5	4	4
401	0	2001	0	0	4	4	4	4
402	0	2001	0	0	4	4	3	3
403	0	2000	0	0	5	5	4	4
404	1	2001	0	0	5	5	4	4
405	1	2001	0	0	5	5	4	4
406	1	2000	0	0	4	4	4	4
407	1	2001	0	0	5	5	4	4
408	1	2001	0	0	5	5	4	4
409	1	2001	0	0	4	4	4	4
410	1	2001	0	0	4	5	4	4
411	1	2000	0	0	5	5	4	4
413	1	2001	0	0	4	4	4	3
414	1	2000	0	0	5	5	3	3
415	0	2001	0	0	4	4	3	3
416	1	2000	0	0	5	4	3	3
417	1	2001	0	0	5	5	4	4
418	0	2001	0	0	4	4	3	3
419	1	2001	0	0	5	5	4	4
420	0	2001	0	0	5	5	4	3
421	1	2001	0	0	4	5	4	4
422	1	2001	0	0	4	4	3	3
423	0	2001	0	0	5	5	4	4
424	1	2001	0	0	4	4	3	3
425	0	2001	0	0	5	5	4	4
426	0	2001	0	0	5	5	4	4
427	0	2001	0	0	5	5	4	4
428	0	2000	0	0	4	4	3	3
429	1	1998	1	0	4	4	3	3
430	1	1999	1	0	5	4	4	3
431	0	1999	1	0	5	5	4	4
432	1	1999	1	0	4	4	2	4
433	1	1999	1	0	4	4	3	3
435	0	1999	1	0	4	4	4	3
436	1	1998	1	0	5	5	4	4
437	0	1999	1	0	4	4	3	3
438	0	1998	1	0	5	4	3	3
439	1	1999	1	0	4	4	3	3
440	1	1998	1	0	4	5	3	3
442	1	1999	1	0	5	5	4	4
443	0	1999	1	0	4	4	3	3
444	1	1998	1	0	5	5	3	3
445	1	1999	1	0	4	4	3	3
446	0	1999	1	0	4	3	4	4
447	1	1998	1	0	4	4	4	4
448	1	2000	1	0	5	5	4	3
449	1	1999	1	0	4	4	3	3
450	1	1999	1	0	4	4	3	3
451	1	1999	1	0	5	4	4	3
453	1	1999	1	0	5	5	4	3
454	1	2001	0	1	5	5	4	4
455	0	2000	0	1	5	5	4	4
457	1	2001	0	1	5	5	4	4
458	0	2000	0	1	4	4	3	2
459	1	1999	0	1	2	1	1	2
460	1	2001	0	1	5	5	4	4
461	1	2000	0	1	5	5	4	4
462	1	2000	0	1	5	5	4	4
463	1	2000	0	1	3	3	3	3
464	0	2000	0	1	5	5	3	2
465	0	2001	0	1	4	4	3	3
466	0	2001	0	1	4	5	3	3
467	0	2001	0	1	4	5	4	4
468	0	2000	0	1	5	5	3	3
469	0	2001	0	1	5	5	4	4
470	0	2001	0	1	4	3	3	3
471	1	2001	0	1	5	5	3	3
472	1	2000	0	1	5	5	4	4
473	0	2000	0	1	5	5	4	4
474	0	2000	0	1	5	5	4	4
475	0	2000	0	1	5	5	3	3
476	0	2001	0	1	5	5	4	4
477	0	1999	0	1	4	5	3	3
478	0	2000	0	1	5	4	4	4
479	1	2000	0	1	5	5	2	2
480	0	1999	0	1	4	4	3	3
481	0	2000	0	1	5	5	4	4
482	0	2001	0	1	5	4	3	3
483	1	2001	0	1	5	5	4	4
484	1	2000	0	1	5	4	4	4
485	1	2000	0	1	5	5	4	3
486	1	2000	0	1	4	4	3	4
487	1	2000	0	1	4	5	3	3
492	1	2001	0	1	4	4	4	4
493	1	2000	0	1	4	4	2	2
494	1	1999	0	1	4	4	3	3
495	0	2000	0	1	3	3	3	3
496	1	2001	0	1	5	4	3	3
497	1	2001	0	1	4	4	3	3
498	1	2001	0	1	5	4	3	4
499	0	2001	0	1	5	5	4	4
500	1	2000	0	1	5	5	3	3
501	1	2000	0	1	5	5	4	4
502	0	2001	0	1	5	5	3	3
503	0	2000	0	1	3	3	3	2
504	0	1999	0	1	4	4	3	3
505	1	1999	0	1	4	4	4	3
506	0	2001	0	1	3	3	2	2
507	1	2000	0	1	4	4	3	3
509	1	1999	0	1	4	4	3	3
510	0	2001	0	1	5	5	4	3
511	1	2001	0	1	4	2	3	3
512	1	2000	0	1	5	5	4	4
514	0	2001	0	1	4	4	3	3
516	0	2000	0	1	2	3	3	3
517	0	2001	0	1	4	5	4	4
519	0	2000	0	1	4	4	4	3
520	0	2000	0	1	3	3	4	4
521	1	2000	0	1	5	5	4	4
522	1	2000	0	1	4	4	4	3
523	0	2001	0	1	4	4	4	1
524	0	2000	0	1	5	5	4	3
525	1	2000	0	1	4	4	3	3
526	0	1998	1	0	5	5	4	4
527	1	1998	1	0	4	3	3	3
528	0	1998	1	0	5	5	4	4
529	0	1997	1	0	5	5	4	3
530	1	1998	1	0	4	3	3	3
532	0	1998	1	0	4	3	3	3
533	0	1998	1	0	5	5	3	3
534	1	1998	1	0	1	1	1	1
535	0	1998	1	0	3	3	4	4
536	1	1998	1	0	4	4	3	3
537	1	1998	1	0	5	5	4	4
538	1	1998	1	0	5	5	4	4
540	1	1998	1	0	5	5	3	3
541	0	1998	1	0	4	4	3	3
542	0	1999	1	0	5	5	4	4
544	0	1999	1	0	5	5	3	3
545	1	1998	1	0	4	5	4	4
546	0	1999	1	0	2	2	2	3
547	0	1999	1	0	3	3	3	3
548	0	1998	1	0	4	4	3	3
549	0	1998	1	0	4	4	3	3
550	0	1998	1	0	4	5	4	4
551	1	1998	1	0	5	5	4	4
552	1	1999	1	0	5	4	3	3
553	0	2001	1	0	3	4	3	3
554	1	1999	1	0	3	3	1	1
555	0	1999	1	0	5	5	4	4
556	0	1999	1	0	5	5	4	4
557	1	1998	1	0	5	5	4	3
558	1	1999	1	0	4	4	3	3
559	0	1998	1	0	5	5	4	4
560	0	1998	1	0	3	4	4	4
561	0	1999	1	0	5	5	4	4
563	1	1998	1	0	5	5	4	4
564	1	1998	1	0	5	5	4	4
565	0	1998	1	0	4	4	3	3
566	1	1998	1	0	5	5	4	3
567	0	1999	1	0	5	5	4	4
568	0	1998	1	0	4	4	3	3
569	0	1998	1	0	5	5	4	4
570	0	1999	1	0	3	3	3	3
571	0	1998	1	0	4	4	4	3
572	0	1999	1	0	4	4	3	3
573	1	1998	1	0	5	4	3	3
574	0	1998	1	0	4	4	4	3
575	1	1999	1	0	4	4	4	4
576	1	1996	1	0	5	5	4	4
577	1	1998	1	0	5	5	4	4
578	0	1997	1	0	3	3	3	3
579	1	1999	1	0	5	5	4	4
580	0	1998	1	0	5	5	4	4
581	1	1998	1	0	5	4	3	4
582	0	1998	1	0	5	5	4	4
583	1	1999	1	0	5	5	4	4
584	0	1999	1	0	5	5	4	4
585	0	1998	1	0	5	5	4	4
586	0	1999	1	0	5	5	4	4
587	1	1998	1	0	5	5	4	4
588	0	1999	1	0	5	5	4	4
590	0	1999	1	0	5	5	4	4
591	1	1998	1	0	4	3	4	4
595	1	2001	0	0	5	4	3	3
596	1	2000	0	0	5	4	4	4
597	0	2001	0	0	5	4	3	3
598	0	2001	0	0	4	4	3	4
599	0	2001	0	0	4	4	3	4
602	1	2000	0	0	4	4	4	4
603	0	2001	0	0	5	5	4	3
604	0	2001	0	0	5	5	4	4
605	1	2000	0	0	5	5	4	4
606	1	2000	0	0	4	3	3	3
607	1	2001	0	0	5	5	3	3
608	1	2001	0	0	5	5	4	4
609	1	2001	0	0	4	4	3	3
610	1	2001	0	0	5	5	4	3
611	1	2001	0	0	5	5	4	4
612	1	2001	0	0	5	5	3	3
613	0	2000	0	0	5	5	3	3
614	0	2001	0	0	4	5	4	4
615	0	2001	0	0	5	5	3	3
616	1	2000	0	0	4	3	4	3
617	1	2000	0	0	5	5	4	2
618	1	2000	0	0	5	5	4	4
619	0	2000	0	0	5	5	3	4
620	0	2001	0	0	5	5	4	4
621	1	2001	0	0	5	5	4	3
622	0	2000	0	0	5	5	3	3
623	0	2001	0	0	4	4	4	4
624	1	2000	0	0	4	4	2	3
625	1	2000	0	0	5	5	4	4
626	0	2000	0	0	5	5	3	3
628	0	2001	0	0	5	5	4	4
629	1	2001	0	0	5	4	4	4
630	0	2000	0	0	5	5	4	4
631	0	2000	0	0	3	3	4	4
632	0	2000	0	0	5	5	4	4
633	1	2000	0	0	5	5	4	4
634	0	1999	0	0	5	5	4	3
636	1	2001	0	0	5	5	4	4
637	1	2000	0	0	5	5	4	3
638	1	2001	0	0	5	5	4	4
639	1	2001	0	0	4	3	4	4
640	1	2000	0	0	5	5	3	3
641	0	2001	0	0	4	4	3	3
642	0	2001	0	0	3	3	4	4
643	0	2000	0	0	5	5	4	4
644	0	2001	0	0	5	5	4	4
645	1	2000	0	0	4	4	4	3
646	1	2000	0	0	5	5	4	4
647	0	2000	0	0	5	5	4	4
648	0	2000	0	0	5	5	4	4
649	0	2001	0	0	5	4	3	3
650	1	2001	0	0	4	4	3	3
651	1	1999	0	0	4	4	4	4
652	1	2001	0	0	4	4	3	3
653	1	2000	0	0	5	5	4	4
654	1	2001	0	0	5	5	4	4
655	1	2001	0	0	5	5	4	3
656	0	2000	0	0	5	5	4	3
657	1	2000	0	0	4	4	3	3
658	1	2000	0	0	5	5	4	4
659	1	2001	0	0	4	4	4	4
660	1	2000	0	0	5	5	4	4
661	0	2001	0	0	4	4	4	3
662	1	2001	0	0	4	4	4	3
663	0	2002	0	0	5	5	4	4
664	0	2001	0	0	4	4	4	4
665	1	2000	0	0	4	5	4	4
666	1	2001	0	0	4	4	4	4
667	0	2000	0	0	5	5	4	4
668	0	2001	0	0	5	4	4	3
669	0	2001	0	0	5	5	4	4
670	1	2001	0	0	5	5	4	4
671	0	2001	0	0	5	5	4	4
672	0	2001	0	0	4	4	4	4
673	1	2000	0	0	5	5	4	4
674	1	2000	0	0	4	4	4	4
675	0	2000	0	0	5	5	4	4
676	1	2001	0	0	5	5	4	4
677	1	2001	0	0	5	4	3	3
678	0	2001	0	0	4	4	4	3
679	0	1999	1	0	4	4	1	3
680	0	1998	1	0	5	5	4	4
681	0	1998	1	0	4	4	3	3
682	1	1999	1	0	5	5	3	3
683	1	1999	1	0	4	4	3	3
684	0	1999	1	0	4	4	3	3
685	0	1998	1	0	4	4	3	2
686	1	1999	1	0	4	4	3	3
687	0	1998	1	0	5	4	3	3
688	0	1998	1	0	2	3	3	3
689	1	1998	1	0	4	4	3	3
690	1	1999	1	0	5	4	3	3
691	0	1998	1	0	5	5	3	3
692	1	1999	1	0	5	5	4	4
693	0	1999	1	0	4	4	4	4
694	1	1998	1	0	4	4	2	2
695	1	1999	1	0	5	4	4	3
696	1	1999	1	0	5	5	3	3
697	0	1998	1	0	4	4	4	3
698	0	1998	1	0	5	5	4	4
699	1	1999	1	0	5	5	3	3
700	0	1999	1	0	5	5	4	4
701	1	1999	1	0	5	5	4	4
703	0	1999	1	0	4	4	3	3
704	0	1999	1	0	4	4	3	3
705	1	1999	1	0	5	5	4	3
706	1	1999	1	0	5	5	3	3
707	0	1999	1	0	3	3	3	3
708	0	1999	1	0	4	3	3	3
709	1	1999	1	0	4	4	3	3
710	0	1999	1	0	4	4	3	4
711	0	1998	1	0	5	5	3	3
712	1	1999	1	0	5	5	3	3
713	0	1999	1	0	4	4	3	3
714	1	1998	1	0	2	3	4	4
715	1	1998	1	0	5	5	3	3
716	0	1999	1	0	3	3	3	3
717	0	1999	1	0	5	5	4	4
718	0	1999	1	0	4	4	3	3
719	0	1999	1	0	4	4	3	3
720	0	1999	1	0	4	5	3	3
721	0	1999	1	0	4	4	3	3
722	0	1998	1	0	5	5	4	4
723	0	1998	1	0	3	3	2	2
724	1	1999	1	0	3	3	3	4
726	1	1999	1	0	5	5	4	4
727	1	1999	1	0	5	5	4	4
728	1	1998	1	0	5	4	3	3
729	0	1998	1	0	5	5	4	4
730	0	1999	1	0	4	5	4	4
731	0	1998	1	0	5	5	4	4
732	0	1999	1	0	5	5	4	4
733	0	1998	1	0	5	5	3	3
734	0	1997	1	0	3	3	2	2
735	1	1999	1	0	4	5	3	3
736	1	1997	1	0	5	5	4	4
737	0	1998	1	0	5	5	4	4
738	0	1999	1	0	5	4	4	4
739	1	1999	1	0	4	4	3	3
740	1	1998	1	0	5	5	4	4
741	1	1999	1	0	5	4	3	3
742	1	1999	1	0	5	4	3	3
743	1	1999	1	0	4	4	3	3
744	1	1996	1	0	5	5	4	4
745	1	1999	1	0	5	5	4	4
746	0	1998	1	0	5	5	3	3
747	1	1999	1	0	5	5	3	3
748	1	1997	1	0	5	5	4	4
749	1	1999	1	0	5	5	4	4
750	1	1999	1	0	5	5	3	3
751	0	1999	1	0	4	4	3	3
752	0	1999	1	0	5	5	4	3
753	1	1998	1	0	4	4	3	3
754	1	1998	1	0	5	4	3	3
755	0	1998	1	0	5	5	4	4
756	0	1999	1	0	4	4	3	3
757	1	1999	1	0	5	5	4	4
758	0	2000	1	0	4	4	4	3
759	0	1999	1	0	4	5	4	4
760	0	1999	1	0	5	5	4	4
761	1	1999	1	0	4	4	4	3
762	1	1998	1	0	5	5	4	4
763	1	1998	1	0	5	4	3	3
765	0	2000	0	0	5	5	4	4
766	1	2000	0	0	4	4	4	3
767	1	2001	0	0	2	3	3	3
768	0	2001	0	0	4	4	1	1
769	1	2001	0	0	4	5	4	3
770	0	2000	0	0	3	3	1	1
771	0	2000	0	0	5	5	3	3
772	1	2000	0	0	5	5	4	3
773	0	2001	0	0	5	5	3	3
774	1	2000	0	0	4	5	4	3
775	1	1999	0	0	4	4	3	3
776	0	2000	0	0	4	4	4	4
778	1	1999	0	0	5	5	4	4
779	0	2001	0	0	4	4	3	3
780	0	2000	0	0	3	3	3	3
781	1	2000	0	0	5	5	4	4
782	0	2000	0	0	3	3	2	3
783	1	2000	0	0	4	4	3	3
784	0	2001	0	0	4	4	3	3
785	1	2001	0	0	4	4	3	3
786	0	2001	0	0	4	4	3	3
787	0	2000	0	0	5	5	3	3
788	0	1999	0	0	5	5	4	4
789	1	2001	0	0	5	5	4	4
790	0	2000	0	0	4	4	3	3
791	1	2000	0	0	3	3	2	2
792	1	2001	0	0	5	5	4	3
793	0	2001	0	0	5	5	3	3
795	0	2000	0	0	5	5	4	4
796	0	2001	0	0	4	4	4	3
797	0	2001	0	0	5	5	4	4
798	0	2000	0	0	5	4	4	3
799	1	2000	0	0	5	5	4	4
800	1	2001	0	0	5	5	3	4
801	1	2001	0	0	4	4	4	3
802	1	2000	0	0	5	5	4	4
803	0	2001	0	0	5	5	4	4
805	0	2000	0	0	4	4	4	3
806	0	2000	0	0	3	3	3	2
807	1	2001	0	0	4	4	3	3
808	0	2001	0	0	4	5	3	3
809	1	2001	0	1	5	5	4	4
810	0	2001	0	1	5	5	4	4
813	0	2000	0	1	4	5	3	3
814	1	2000	0	1	4	4	4	4
815	0	2001	0	1	4	4	4	4
816	1	2001	0	1	3	3	3	3
818	1	2000	0	1	4	5	3	3
819	0	2000	0	1	5	5	4	4
820	1	2000	0	1	5	5	4	4
821	1	2001	0	1	5	5	4	4
822	1	1999	0	1	4	5	3	3
823	1	2000	0	1	4	4	3	3
824	0	2000	0	1	4	4	4	4
825	1	2001	0	1	5	5	4	4
826	0	2001	0	1	5	5	3	3
827	0	1999	0	1	5	5	4	3
828	1	1998	0	1	5	5	4	3
829	0	2000	0	1	4	4	3	3
830	1	2000	0	1	5	5	4	4
831	0	2000	0	1	5	5	4	4
832	0	1999	0	1	4	4	3	3
834	0	1999	0	1	5	5	4	4
835	0	2002	0	1	5	4	3	3
836	1	2000	0	1	5	5	4	4
837	1	2001	0	1	4	4	4	3
838	1	2000	0	1	5	5	4	4
839	1	2001	0	1	5	5	3	3
840	1	2001	0	1	4	5	3	3
841	0	2000	0	1	5	5	4	3
842	0	2000	0	1	4	5	4	3
843	0	2001	0	1	3	3	3	3
844	0	2001	0	1	5	5	4	4
845	0	2001	0	1	5	4	3	3
846	0	2001	0	1	4	4	4	3
847	1	2000	0	1	4	4	3	3
848	0	2001	0	1	5	5	4	3
849	0	2001	0	1	5	5	3	3
850	1	2001	0	1	3	3	3	3
851	1	2001	0	1	4	4	3	3
852	0	1998	1	0	4	4	3	3
853	0	1999	1	0	4	5	3	3
854	1	1998	1	0	5	5	4	4
855	0	1999	1	0	4	4	3	3
856	1	1998	1	0	5	5	4	4
857	1	1999	1	0	4	4	3	3
858	1	1999	1	0	4	4	3	3
859	1	2000	1	0	4	4	3	3
860	1	1999	1	0	4	4	3	3
861	1	1999	1	0	4	4	3	3
862	0	1998	1	0	4	4	3	3
863	0	1998	1	0	4	4	3	3
864	0	1999	1	0	5	5	4	3
865	1	1997	1	0	4	5	4	4
866	1	1998	1	0	4	3	3	3
868	0	1999	1	0	4	4	4	4
869	1	1997	1	0	4	4	3	3
870	0	1998	1	0	5	5	4	4
871	0	1998	1	0	5	5	4	4
872	0	1999	1	0	5	5	4	4
873	1	1998	1	0	4	4	4	3
874	1	1999	1	0	5	5	4	4
875	0	1999	1	0	5	5	4	4
878	1	1999	1	0	5	5	4	4
879	0	2000	1	0	5	5	4	3
880	0	1999	1	0	5	5	4	4
881	1	1998	1	0	5	5	4	4
882	1	1998	1	0	2	3	3	3
884	1	1998	1	0	5	5	4	4
885	0	1999	1	0	4	4	3	3
887	1	1999	1	0	4	4	3	3
888	1	1997	1	0	4	5	4	4
889	0	1998	1	0	4	5	3	3
890	1	1999	1	0	3	3	4	3
891	0	1998	1	0	5	5	4	3
892	1	1999	1	0	1	2	2	2
893	0	1999	1	0	4	4	3	3
894	1	1998	1	0	4	4	3	3
895	1	1999	1	0	4	4	3	3
896	0	1997	1	0	4	5	3	3
897	1	1999	1	0	5	5	4	4
898	0	1998	1	0	5	5	4	4
899	0	1999	1	0	5	5	4	4
900	1	1999	1	0	4	4	3	3
902	0	2000	0	0	5	5	4	2
903	0	2001	0	0	5	5	4	4
904	1	2000	0	0	5	5	4	4
905	1	2001	0	0	4	5	4	4
906	0	2000	0	0	5	5	4	4
907	1	2001	0	0	4	4	4	4
908	1	2001	0	0	5	5	4	4
909	1	2000	0	0	3	3	4	3
910	0	2001	0	0	4	4	3	3
911	1	2000	0	0	5	5	4	4
912	0	2001	0	0	5	5	4	4
913	1	2001	0	0	5	5	4	4
914	0	2001	0	0	5	5	4	4
915	1	2000	0	0	5	5	4	4
916	1	2001	0	0	3	4	4	3
917	1	2000	0	0	4	4	4	4
918	1	2000	0	0	4	4	4	3
919	1	2000	0	0	4	5	4	4
920	1	2001	0	0	4	4	3	3
921	1	2001	0	0	5	5	4	4
922	0	2001	0	0	4	4	3	3
923	1	1999	0	0	1	3	3	3
924	1	2000	0	0	3	2	3	3
925	0	2001	0	0	3	3	3	3
926	0	2000	0	0	4	4	3	3
927	1	2000	0	0	5	5	4	1
928	0	1999	0	0	5	4	3	3
929	0	2000	0	0	5	4	4	3
930	1	2000	0	0	5	5	4	3
931	1	2000	0	0	5	5	4	4
932	1	2000	0	0	4	4	3	3
933	0	2000	0	0	5	5	4	3
934	0	2000	0	0	3	3	4	1
935	0	2000	0	0	5	5	4	4
936	0	2001	0	0	3	3	3	3
937	0	2000	0	0	5	5	4	4
938	1	2001	0	0	5	4	4	4
939	0	2000	0	0	5	5	4	4
940	0	2001	0	0	3	3	4	3
941	0	2001	0	0	5	5	3	3
942	0	2000	0	0	5	5	4	4
943	1	2000	0	0	5	5	4	4
944	0	2000	0	0	5	5	4	4
945	1	2000	0	0	5	5	4	3
946	1	1998	0	0	5	5	4	4
947	0	2000	0	0	5	5	3	4
948	0	2000	0	0	5	5	4	4
949	0	2001	0	0	5	5	1	4
950	0	2001	0	0	5	4	3	4
951	0	2001	0	0	4	4	3	3
952	1	1999	0	0	5	5	4	4
953	1	2001	0	0	4	4	4	4
955	1	1999	0	0	3	3	3	3
956	0	2001	0	0	2	5	1	4
957	1	2001	0	0	3	3	3	3
958	0	2001	0	0	5	5	4	4
959	0	2000	0	0	5	5	3	4
961	1	2001	0	0	4	4	4	4
962	1	2001	0	0	4	4	3	2
963	1	2001	0	0	4	4	3	4
964	0	2000	0	0	3	3	4	4
965	1	2000	0	0	5	5	4	4
966	1	2001	0	0	4	4	2	2
967	1	2000	0	0	5	4	3	3
968	0	2000	0	0	2	2	1	3
969	1	2000	0	0	4	3	3	3
970	0	2000	0	0	5	5	4	4
971	0	2001	0	0	5	5	4	4
973	0	2001	0	0	3	3	2	2
974	1	1999	0	0	5	5	1	1
975	0	2000	0	0	4	4	4	4
976	0	2000	0	0	4	4	1	2
977	0	2000	0	0	4	4	4	3
978	1	2000	0	0	4	4	3	3
979	1	1998	1	0	3	3	3	3
980	1	1998	1	0	5	4	4	3
981	1	1998	1	0	5	4	4	4
982	0	1998	1	0	5	5	4	4
983	0	1999	1	0	4	4	3	3
984	0	1999	1	0	4	4	3	3
985	1	1999	1	0	5	4	3	3
986	0	1998	1	0	5	5	4	4
987	0	1999	1	0	5	5	4	3
988	0	1999	1	0	3	3	3	3
989	0	1998	1	0	4	3	3	3
990	1	1998	1	0	5	4	3	3
991	0	1998	1	0	5	5	4	4
992	1	1999	1	0	4	4	4	3
993	1	1998	1	0	5	5	4	4
994	1	1999	1	0	4	3	4	3
995	0	1999	1	0	3	3	3	3
996	0	1999	1	0	5	4	4	3
997	0	1998	1	0	5	5	3	3
998	0	1999	1	0	2	2	3	2
999	0	1999	1	0	4	4	3	3
1000	1	1998	1	0	5	4	3	3
1001	1	1998	1	0	4	4	3	3
1002	0	1999	1	0	4	4	3	3
1003	0	1998	1	0	5	5	4	4
1004	1	1997	1	0	5	5	4	4
1005	1	1999	1	0	4	4	3	3
1006	0	1999	1	0	5	5	4	4
1007	0	1999	1	0	5	5	4	4
1008	1	1999	1	0	3	3	3	3
1009	0	1999	1	0	5	4	3	3
1010	0	1998	1	0	4	4	3	3
1011	0	1998	1	0	4	4	4	4
1012	1	1999	1	0	4	4	4	4
1013	1	1999	1	0	5	5	4	4
1014	1	1998	1	0	4	3	4	4
1016	0	1998	1	0	5	4	3	3
1017	0	1999	1	0	5	5	4	3
1018	0	1999	1	0	4	4	4	3
1019	0	1999	1	0	5	5	4	4
1020	1	1999	1	0	5	5	4	4
1021	0	1999	1	0	5	5	4	3
1022	0	1999	1	0	4	4	3	3
1023	0	1999	1	0	5	5	4	4
1024	1	1999	1	0	5	5	4	3
1025	1	1998	1	0	5	3	4	4
1026	1	1998	1	0	5	4	4	3
1027	0	1998	1	0	5	4	3	3
1028	1	1998	1	0	5	5	4	4
1029	0	1998	1	0	4	4	3	3
1030	0	1999	1	0	5	5	4	3
1032	1	1999	1	0	5	5	3	3
1033	0	1999	1	0	4	4	4	4
1034	0	1999	1	0	4	3	3	3
1035	1	1998	1	0	4	4	3	3
1036	0	1998	1	0	4	4	4	4
1037	0	1998	1	0	3	4	4	3
1038	0	1998	1	0	5	5	4	3
1039	1	1998	1	0	3	3	4	3
1040	1	1998	1	0	4	4	3	3
1041	0	2002	1	0	5	5	4	4
1042	0	1999	1	0	5	5	4	4
1043	0	1998	1	0	4	4	3	3
1045	0	2000	1	0	5	5	3	3
1046	0	1999	1	0	5	5	4	3
1047	0	1999	1	0	5	5	4	4
1048	1	1998	1	0	4	5	4	4
1049	1	1999	1	0	3	4	3	3
1051	1	1998	1	0	3	3	3	3
1052	1	1999	1	0	5	5	4	4
1053	1	1999	1	0	3	3	1	1
1054	0	1998	1	0	5	5	3	3
1055	1	2000	0	0	5	5	4	4
1056	1	2001	0	0	4	5	3	3
1057	1	2001	0	0	5	5	4	4
1058	1	2001	0	0	5	4	4	3
1059	1	2000	0	0	5	5	4	4
1060	1	2000	0	0	5	5	4	3
1061	0	2001	0	0	4	4	4	3
1062	0	2001	0	0	4	4	4	4
1063	1	2000	0	0	5	5	4	3
1064	0	2001	0	0	5	5	4	4
1065	0	2001	0	0	5	5	4	4
1066	1	2000	0	0	5	5	4	4
1068	0	2000	0	0	5	5	4	4
1069	0	2001	0	0	5	5	4	4
1070	0	2000	0	0	4	5	4	3
1071	0	2001	0	0	4	4	3	3
1072	1	2000	0	0	5	5	4	3
1073	1	2001	0	0	4	3	3	3
1074	0	2000	0	0	5	4	3	3
1075	0	2001	0	0	4	5	4	4
1076	1	2001	0	0	5	5	4	4
1077	1	2001	0	0	5	5	4	4
1078	0	2001	0	0	5	5	4	4
1079	1	2000	0	0	5	5	4	4
1080	1	2000	0	0	5	5	4	4
1081	1	2001	0	0	4	4	4	4
1082	1	2001	0	0	4	4	4	3
1083	0	2001	0	0	5	4	4	4
1084	1	2001	0	0	5	5	4	4
1085	0	2001	0	0	4	4	3	3
1086	1	2000	0	0	5	5	4	4
1087	0	2001	0	0	5	5	4	4
1088	0	2001	0	0	4	4	3	3
1089	0	2000	0	0	5	5	4	4
1090	1	2000	0	0	5	5	4	4
1091	1	2000	0	0	5	5	4	4
1092	0	2001	0	0	5	5	4	4
1093	1	2000	0	0	3	4	4	4
1094	1	2000	0	0	5	5	4	4
1095	0	2000	0	0	4	5	4	3
1096	0	2001	0	0	5	4	4	4
1097	1	2001	0	0	5	5	4	3
1098	1	2000	0	0	5	4	2	3
1099	1	2000	0	0	5	4	4	4
1100	1	2001	0	0	5	5	4	4
1101	0	2001	0	0	4	4	3	3
1102	0	2000	0	0	5	5	4	3
1103	0	2000	0	0	4	4	3	3
1104	1	2001	0	0	4	4	3	3
1105	1	2000	0	0	4	4	3	3
1106	0	2001	0	0	5	5	4	3
1107	0	2000	0	0	5	5	4	4
1108	0	2000	0	0	4	4	3	3
1109	1	2001	0	0	5	5	3	3
1110	0	2001	0	0	3	3	2	3
1115	1	2001	0	0	5	5	4	4
1116	1	2001	0	0	5	5	3	3
1117	0	2001	0	0	5	5	4	4
1118	1	2000	0	0	4	3	3	3
1119	1	2001	0	0	5	5	4	4
1120	0	2001	0	0	4	4	4	4
1121	1	2001	0	0	5	5	4	3
1122	1	2001	0	0	5	5	4	4
1123	1	2001	0	0	5	5	4	4
1124	0	2001	0	0	5	5	4	4
1125	1	2001	0	0	4	4	3	3
1126	1	2000	0	0	5	5	4	4
1127	0	2000	0	0	5	5	4	4
1128	1	2000	0	0	4	4	3	3
1129	1	2001	0	0	5	5	3	3
1130	1	2001	0	0	5	5	4	4
1131	1	2000	0	0	5	4	4	4
1132	0	2001	0	0	5	5	4	4
1133	0	2001	0	0	5	5	4	4
1134	1	2001	0	0	5	4	3	3
1135	1	2001	0	0	4	4	3	3
1136	1	2001	0	0	5	5	4	4
1137	1	2001	0	0	4	4	3	3
1138	1	2000	0	0	4	4	3	3
1139	0	2001	0	0	5	4	4	3
1140	0	2001	0	0	5	5	4	3
1141	1	2001	0	0	5	5	4	4
1142	1	2001	0	0	5	5	4	3
1143	1	2000	0	0	5	5	4	4
1144	1	2000	0	0	5	4	3	3
1145	1	2000	0	0	3	3	3	3
1146	1	2001	0	0	5	5	4	4
1147	0	2001	0	0	4	4	4	4
1148	0	2001	0	0	5	5	4	4
1149	1	2001	0	0	5	5	4	4
1150	0	2001	0	0	4	4	3	3
1151	0	2001	0	0	5	5	4	4
1152	0	2001	0	0	5	5	4	4
1153	0	2001	0	0	4	4	4	4
1154	1	2001	0	0	5	5	4	4
1155	0	2001	0	0	5	5	4	3
1156	0	2000	0	0	5	5	4	4
1157	0	2001	0	0	4	3	2	3
1158	1	2000	0	0	5	5	4	3
1159	1	2001	0	0	5	5	4	4
1160	1	2001	0	0	5	5	3	3
1161	0	2000	0	0	5	5	4	3
1162	1	2000	0	0	5	5	4	4
1163	1	2001	0	0	5	5	4	4
1164	1	2001	0	0	5	5	4	4
1165	0	2001	0	0	4	3	3	3
1167	1	2001	0	0	5	4	3	3
1169	1	2000	0	0	5	5	4	4
1170	0	1999	1	0	5	5	4	4
1171	0	1999	1	0	5	5	4	4
1172	1	1999	1	0	5	5	3	3
1173	1	1999	1	0	5	5	4	4
1174	0	1998	1	0	5	5	3	3
1175	0	1998	1	0	5	4	3	3
1176	0	1999	1	0	5	5	4	4
1177	0	1999	1	0	5	5	4	3
1178	0	1999	1	0	5	5	3	4
1179	1	1998	1	0	5	5	4	3
1180	0	1998	1	0	5	5	4	4
1181	0	1999	1	0	5	5	4	3
1182	0	1999	1	0	5	5	4	4
1183	1	1998	1	0	5	5	4	3
1184	0	1998	1	0	4	4	3	3
1185	0	1999	1	0	5	4	4	4
1186	1	1998	1	0	5	5	4	3
1187	1	1999	1	0	5	4	4	3
1188	0	1999	1	0	5	5	3	3
1190	1	1998	1	0	4	4	3	3
1192	1	1999	1	0	5	5	4	4
1193	0	1999	1	0	5	5	4	4
1194	0	1999	1	0	4	4	4	4
1195	1	1999	1	0	5	5	4	4
1196	1	1998	1	0	5	5	4	4
1197	0	1999	1	0	5	5	4	3
1198	0	1999	1	0	5	5	4	4
1199	0	1999	1	0	5	5	3	3
1200	0	2000	1	0	5	5	4	3
1201	1	1999	1	0	4	4	3	3
1202	1	1998	1	0	5	5	4	4
1203	1	1999	1	0	5	5	4	4
1204	0	1999	1	0	5	5	4	4
1205	1	1999	1	0	5	5	4	3
1206	0	1999	1	0	5	5	4	3
1207	0	1999	1	0	5	4	4	3
1208	0	1998	1	0	5	5	4	3
1209	0	1999	1	0	5	5	4	4
1210	0	1998	1	0	4	4	4	3
1211	0	1999	1	0	5	5	4	4
1212	1	1999	1	0	3	4	3	3
1214	1	1998	1	0	5	5	4	3
1215	0	1999	1	0	5	5	4	3
1216	0	1999	1	1	5	5	4	4
1217	0	1999	1	1	5	4	4	3
1218	1	1999	1	1	5	5	4	3
1219	1	1998	1	1	5	5	4	4
1220	1	1999	1	1	5	5	4	4
1221	0	1998	1	1	5	5	4	4
1223	1	1998	1	1	5	5	4	3
1224	1	1999	1	1	5	4	4	4
1225	1	1999	1	1	5	5	4	4
1226	0	1998	1	1	5	4	3	3
1227	0	1999	1	1	5	4	4	3
1228	1	1999	1	1	5	5	4	4
1229	1	1998	1	1	5	5	4	4
1230	0	1999	1	1	5	5	3	3
1231	1	1999	1	1	4	4	4	3
1232	1	1999	1	1	5	5	4	4
1233	1	1999	1	1	5	5	4	4
1234	1	1999	1	1	5	5	4	3
1235	0	1999	1	1	4	4	3	3
1236	0	1998	1	1	5	5	4	4
1237	1	1998	1	1	5	5	4	4
1238	0	1999	1	1	4	4	4	3
1239	0	1998	1	1	5	4	3	3
1240	1	1999	1	1	4	4	4	3
1241	0	1999	1	1	5	5	4	3
1242	0	1998	1	1	4	4	3	3
1243	1	1998	1	1	5	5	3	3
1244	1	1998	1	1	4	4	3	2
1245	1	1998	1	1	5	5	4	3
1246	0	1999	1	1	4	4	3	3
1247	0	1999	1	1	5	5	4	4
1248	1	1999	1	1	5	5	4	3
1249	1	1998	1	1	5	5	4	4
1250	0	1998	1	1	4	4	4	4
1251	1	1999	1	1	5	5	4	4
1252	0	1999	1	1	5	4	4	2
1253	1	1999	1	1	4	5	4	3
1254	0	1998	1	1	4	4	3	3
1255	0	1998	1	1	5	5	4	4
1257	0	1999	1	1	5	4	4	3
1260	1	2001	0	0	4	4	4	4
1263	1	2001	0	0	5	4	4	3
1264	1	2001	0	0	5	5	4	4
1266	1	2001	0	0	5	5	4	4
1267	0	2001	0	0	5	5	4	4
1271	1	2000	0	0	5	5	4	4
1274	0	2001	0	0	4	4	3	3
1275	1	2001	0	0	5	5	4	4
1276	1	2001	0	0	5	5	3	3
1277	0	2001	0	0	5	5	4	4
1278	0	2001	0	0	5	5	4	4
1279	1	2000	0	0	5	3	4	4
1280	1	2001	0	0	5	5	4	4
1281	1	2001	0	0	5	5	4	4
1282	0	2001	0	0	5	4	3	3
1283	1	2000	0	0	5	5	4	4
1284	0	2001	0	0	4	4	3	3
1285	1	2001	0	0	5	4	4	4
1286	1	2001	0	0	5	4	4	4
1287	1	2001	0	0	5	4	3	3
1288	0	2001	0	0	5	4	3	3
1289	1	2001	0	0	5	5	4	4
1290	0	2001	0	0	5	5	3	4
1291	0	2001	0	0	5	4	4	4
1292	1	2001	0	0	5	4	4	4
1293	1	2000	0	0	3	3	1	2
1294	0	2000	0	0	5	5	4	4
1295	1	2000	0	0	5	5	4	4
1296	1	2000	0	0	5	5	4	4
1297	1	2000	0	0	5	5	4	4
1298	1	2000	0	0	5	5	4	4
1299	0	2001	0	0	5	5	4	4
1300	0	2002	0	0	5	5	4	3
1301	1	2000	0	0	5	5	4	3
1302	0	2001	0	0	5	4	2	3
1303	0	2000	0	0	5	4	4	4
1304	0	2000	0	0	4	4	3	3
1305	0	2001	0	0	5	5	4	4
1306	0	2001	0	0	5	5	4	4
1307	0	2001	0	0	5	5	4	4
1309	1	2000	0	0	4	4	4	4
1310	1	2001	0	0	5	5	4	4
1311	0	2001	0	0	5	4	4	4
1312	1	2001	0	0	5	5	3	3
1313	0	2001	0	0	4	4	3	3
1314	1	2000	0	0	4	3	3	3
1315	1	2000	0	0	5	5	4	4
1316	1	2000	0	0	5	4	4	3
1317	1	2001	0	0	5	5	4	4
1318	1	2001	0	0	5	5	4	4
1319	1	2000	0	0	4	4	3	3
1320	0	2001	0	0	5	5	4	4
1321	0	2000	0	0	5	5	4	3
1322	1	2000	0	0	5	5	4	4
1323	0	2001	0	0	5	5	4	4
1324	1	2000	0	0	5	5	4	4
1325	0	2000	0	0	5	5	4	3
1327	1	2000	0	0	5	5	4	4
1328	1	2001	0	0	5	5	4	4
1329	0	2001	0	0	5	5	4	4
1330	1	2001	0	0	4	4	3	3
1332	1	2000	0	0	5	5	4	4
1333	0	2000	0	0	4	4	4	3
1334	0	2001	0	0	5	5	4	3
1335	1	2001	0	0	5	5	4	4
1336	1	2000	0	0	5	5	4	4
1337	0	2000	0	0	5	5	4	3
1338	0	2001	0	0	5	4	4	4
1339	0	2001	0	0	5	4	4	4
1340	0	2001	0	0	5	5	4	4
1341	1	2002	0	0	5	5	4	4
1342	0	2000	0	0	5	5	4	4
1343	0	2000	0	0	4	4	3	3
1344	0	2001	0	0	5	5	4	4
1345	0	2000	0	0	4	4	3	3
1346	0	2000	0	0	5	5	3	3
1347	1	2000	0	0	5	5	4	3
1348	1	1999	0	0	5	5	4	3
1349	1	2001	0	0	4	4	3	3
1350	1	2001	0	0	5	5	4	4
1351	1	2001	0	0	4	4	3	2
1352	0	2001	0	0	5	5	3	3
1353	1	2000	0	0	4	4	3	3
1354	0	2000	0	0	4	4	3	3
1356	0	1998	1	0	4	4	4	3
1357	0	1998	1	0	5	5	4	4
1358	0	2001	1	0	5	5	4	4
1359	0	1999	1	0	5	5	4	4
1360	1	1998	1	0	5	5	4	4
1361	0	1999	1	0	4	4	3	3
1362	1	1999	1	0	5	5	4	4
1363	1	1999	1	0	5	5	4	4
1364	1	1999	1	0	5	5	4	4
1365	1	1999	1	0	4	4	3	3
1366	1	1999	1	0	3	3	3	3
1367	1	1998	1	0	5	5	4	4
1369	0	1998	1	0	5	5	4	3
1370	1	1998	1	0	5	5	4	4
1371	0	1998	1	0	5	5	4	4
1372	0	1998	1	0	5	5	4	4
1374	1	1998	1	0	5	5	4	4
1376	0	1998	1	0	5	5	4	4
1377	1	1999	1	0	2	5	4	4
1378	0	1998	1	0	5	4	4	4
1379	0	1999	1	0	4	4	3	3
1380	0	1999	1	0	5	5	4	4
1381	0	1999	1	0	4	4	4	4
1382	1	1999	1	0	4	4	3	3
1383	1	1999	1	0	5	5	4	4
1384	0	1999	1	0	5	5	4	4
1385	1	1999	1	0	5	5	4	4
1386	0	1999	1	0	3	3	3	3
1387	0	1999	1	0	5	5	4	4
1388	0	1999	1	0	4	4	3	3
1389	1	1999	1	0	5	5	4	4
1390	0	1999	1	0	5	5	3	3
1391	1	1999	1	0	5	5	4	4
1392	1	1999	1	0	5	5	4	3
1394	0	1999	1	0	5	5	4	4
1403	1	1999	1	0	3	3	3	3
1405	0	1998	1	0	4	4	4	4
1407	0	1999	1	0	4	4	3	3
1408	0	1999	1	0	4	5	4	4
1409	0	1999	1	0	4	3	3	3
1411	1	1998	1	0	5	4	4	4
1412	0	1999	1	0	5	4	4	4
1413	1	1998	1	0	5	5	4	4
1414	1	1998	1	0	4	4	3	3
1415	0	1999	1	0	4	3	3	3
1416	1	1998	1	0	4	5	4	4
1417	0	1999	1	0	5	5	4	3
1418	0	1999	1	0	5	5	4	4
1420	0	1999	1	0	4	4	3	3
1422	0	1999	1	0	5	5	4	4
1425	1	1999	1	0	5	5	4	4
1426	0	1998	1	0	3	1	4	4
1427	1	1999	1	0	5	5	4	4
1428	1	1999	1	0	4	4	3	3
1429	0	1999	1	0	4	4	3	3
1431	0	1999	1	0	4	4	4	4
1432	1	1998	1	0	5	5	4	4
1433	0	1999	1	0	5	5	4	4
1434	0	1998	1	0	1	2	3	3
1435	1	1999	1	0	4	4	3	3
1436	0	1999	1	0	4	4	4	4
1437	1	1999	1	0	5	5	4	4
1438	0	1999	1	0	4	5	4	4
1439	1	1998	1	0	5	5	4	4
1454	0	2001	0	1	5	5	4	4
1455	0	2000	0	1	5	5	4	4
1456	1	2000	0	1	4	5	4	4
1457	0	2000	0	1	5	5	3	3
1458	1	2000	0	1	5	5	4	4
1459	0	2000	0	1	5	5	4	4
1460	1	2000	0	1	5	5	4	4
1461	0	2001	0	1	5	5	4	4
1462	0	2000	0	1	2	3	3	3
1463	0	2000	0	1	4	4	4	4
1464	0	2001	0	1	4	4	4	4
1465	0	2001	0	1	5	5	4	4
1466	0	2001	0	1	5	4	4	4
1467	1	2001	0	1	3	4	4	3
1468	1	2000	0	1	4	4	4	3
1469	1	2001	0	1	4	3	3	3
1470	1	2001	0	1	4	4	4	4
1471	1	2001	0	1	5	5	4	4
1472	1	2001	0	1	4	4	3	3
1473	0	2000	0	1	4	4	3	3
1474	1	2001	0	1	4	4	3	3
1475	0	2000	0	1	5	5	4	4
1476	0	2001	0	1	5	5	4	4
1477	1	2001	0	1	5	5	4	3
1478	1	2000	0	1	5	5	4	4
1479	0	2001	0	1	5	4	4	4
1481	1	2000	0	1	5	5	4	3
1482	1	2000	0	1	5	5	4	3
1483	1	2001	0	1	4	4	4	3
1484	0	2001	0	1	5	5	4	4
1485	0	2000	0	1	3	3	4	3
1486	1	2000	0	1	5	5	4	4
1487	1	2001	0	1	5	5	4	4
1488	1	2001	0	1	4	4	4	3
1489	1	2001	0	1	5	5	4	3
1490	1	2001	0	1	3	3	3	3
1491	1	2001	0	1	5	5	4	4
1492	1	2000	0	1	5	4	4	4
1493	0	2001	0	1	5	4	4	3
1494	0	2001	0	1	5	5	4	4
1495	1	2000	0	1	4	4	4	4
1496	1	2000	0	1	5	5	4	4
1497	0	2001	0	1	5	5	4	4
1500	0	2001	0	1	5	5	4	4
1501	1	2000	0	1	5	4	3	3
1502	1	2000	0	1	4	4	4	3
1503	0	2001	0	1	5	5	3	3
1504	0	2001	0	1	5	5	4	4
1505	0	2000	0	1	5	5	4	4
1506	0	2000	0	1	5	5	4	4
1507	1	2000	0	1	5	5	4	4
1508	0	2000	0	1	4	5	4	4
1509	0	2001	0	1	5	5	4	4
1510	0	2001	0	1	3	3	4	4
1511	1	2001	0	1	5	5	4	4
1512	1	2000	0	1	5	5	4	4
1515	1	2000	0	0	5	4	3	3
1517	0	2001	0	0	4	5	4	4
1518	1	2001	0	0	5	5	4	4
1519	1	2000	0	0	3	3	4	4
1520	1	2001	0	0	5	5	4	4
1521	1	2001	0	0	5	4	4	4
1522	0	2001	0	0	5	5	4	4
1523	1	2000	0	0	5	4	4	4
1524	0	2001	0	0	4	4	4	4
1525	0	2000	0	0	5	5	4	4
1526	1	2000	0	0	5	4	3	3
1527	1	2001	0	0	5	5	3	3
1528	0	2001	0	0	5	5	4	3
1529	0	2001	0	0	4	4	1	2
1530	0	2000	0	0	5	5	4	4
1531	1	2000	0	0	5	5	4	4
1532	0	2001	0	0	5	5	4	4
1533	1	2001	0	0	5	5	4	3
1534	0	2001	0	0	5	5	4	4
1535	0	2000	0	0	4	4	4	4
1536	1	2000	0	0	4	4	3	3
1537	1	2001	0	0	5	4	4	4
1538	0	2001	0	0	4	4	3	3
1539	1	2000	0	0	5	5	4	4
1540	0	2001	0	0	4	3	3	3
1541	1	2001	0	0	5	5	3	3
1542	0	2001	0	0	5	5	4	4
1543	1	2000	0	0	5	5	4	3
1544	0	2000	0	0	5	5	3	3
1545	1	2001	0	0	4	4	4	4
1546	0	2001	0	0	5	5	4	3
1547	1	2000	0	0	5	5	4	4
1548	1	2001	0	0	5	5	4	4
1549	0	2000	0	0	5	4	3	3
1550	1	2000	0	0	5	5	4	4
1551	0	2001	0	0	5	5	4	4
1552	1	2001	0	0	4	4	4	3
1553	0	2001	0	0	5	5	3	3
1554	0	2001	0	0	4	3	3	3
1555	1	2000	0	0	4	4	3	3
1556	1	2001	0	0	5	5	4	4
1557	1	2001	0	0	5	5	4	4
1558	0	2001	0	0	5	5	4	4
1559	1	2001	0	0	4	4	4	4
1560	1	2000	0	0	3	4	3	3
1561	0	2000	0	0	5	5	4	4
1562	1	2000	0	0	5	5	3	3
1563	1	2001	0	0	5	5	4	4
1564	0	2001	0	0	4	5	4	3
1565	0	2000	0	0	4	4	4	4
1566	1	2001	0	0	5	4	4	3
1567	0	2000	0	0	4	4	4	4
1568	1	2001	0	0	5	5	3	3
1569	0	2001	0	0	5	5	4	4
1570	1	2001	0	0	4	5	4	4
1571	0	2000	0	0	4	4	3	3
1572	0	2001	0	0	5	5	4	4
1574	1	2001	0	0	3	3	2	2
1575	0	2001	0	0	5	5	3	3
1577	1	1999	1	0	5	5	4	4
1578	1	1998	1	0	5	5	4	3
1579	1	1999	1	0	5	5	4	4
1580	0	1998	1	0	5	5	4	4
1581	0	1998	1	0	5	5	4	3
1582	0	1999	1	0	5	5	4	4
1583	0	1998	1	0	4	4	4	3
1584	0	1999	1	0	3	4	3	3
1585	0	1999	1	0	5	5	4	4
1586	1	1999	1	0	4	5	4	2
1587	0	1999	1	0	5	5	4	4
1588	0	1999	1	0	5	5	4	3
1589	0	1999	1	0	4	4	4	3
1590	0	1999	1	0	5	5	4	4
1591	0	1998	1	0	5	5	4	3
1592	1	1999	1	0	5	5	4	3
1593	0	1999	1	0	4	4	4	3
1594	0	1999	1	0	4	4	4	4
1595	0	1999	1	0	5	5	4	4
1597	0	1999	1	0	4	5	3	3
1598	1	1998	1	0	5	5	4	4
1599	0	1998	1	0	4	4	3	3
1600	1	1999	1	0	5	5	4	4
1601	0	1999	1	0	5	5	4	3
1602	1	1999	1	0	5	4	4	4
1603	0	1999	1	0	5	5	4	4
1604	0	1999	1	0	5	5	4	4
1605	0	1999	1	0	5	5	4	4
1606	1	1999	1	0	5	5	2	2
1607	1	1999	1	0	5	5	4	4
1608	1	1999	1	0	5	5	4	4
1609	0	1999	1	0	4	3	1	2
1610	0	1999	1	0	4	3	3	3
1611	1	1999	1	0	2	4	4	3
1612	1	1999	1	0	3	3	4	3
1614	1	1999	1	0	5	5	4	4
1631	1	1999	1	1	5	5	4	4
1632	1	1999	1	1	4	4	3	3
1633	1	1998	1	1	4	4	2	3
1634	1	1998	1	1	5	5	4	3
1635	1	1999	1	1	3	3	3	3
1636	0	1998	1	1	5	5	4	4
1637	0	1998	1	1	5	5	4	3
1638	0	1999	1	1	4	4	3	3
1639	1	1999	1	1	4	4	3	3
1640	0	1999	1	1	4	4	3	2
1641	0	1999	1	1	4	4	3	3
1642	1	1999	1	1	5	4	4	4
1643	0	1999	1	1	4	4	3	3
1644	1	2000	1	1	4	4	3	3
1645	1	1998	1	1	3	3	3	2
1646	1	1998	1	1	4	3	4	3
1647	1	1999	1	1	3	3	4	4
1648	0	1999	1	1	4	4	3	3
1649	1	1998	1	1	5	5	4	4
1650	0	1998	1	1	4	4	4	3
1651	1	1999	1	1	4	4	3	3
1652	0	1999	1	1	5	4	4	3
1653	0	1999	1	1	5	5	4	4
1654	1	1999	1	1	4	4	3	3
1655	1	1998	1	1	5	5	4	3
1656	1	1998	1	1	5	5	4	3
1657	1	1999	1	1	4	4	3	3
1658	0	1999	1	1	4	4	4	3
1659	1	1998	1	1	5	5	4	4
1660	1	1999	1	1	5	5	4	3
1661	1	1999	1	1	5	5	4	4
1662	1	1999	1	1	4	5	4	3
1663	1	1999	1	1	4	4	4	3
1664	0	1998	1	1	3	4	3	3
1665	0	1999	1	1	2	3	3	2
1666	0	1998	1	1	4	4	4	3
1667	0	1999	1	1	5	5	4	4
1668	0	1999	1	1	5	5	4	4
1669	1	1999	1	1	4	4	3	3
1670	0	1999	1	1	4	4	3	3
1671	0	1999	1	1	5	5	4	4
1672	1	1999	1	1	4	4	4	3
1673	1	1999	1	1	5	5	3	3
1674	1	1999	1	1	5	5	4	3
1675	0	1999	1	1	4	4	4	4
1676	1	1999	1	1	5	5	4	4
1677	0	1999	1	1	4	4	4	4
1678	0	1999	1	1	5	4	4	3
1679	0	1998	1	1	5	5	3	3
1680	0	1999	1	1	3	3	3	3
1682	0	1998	1	1	5	5	4	4
1683	1	2000	0	0	4	5	4	3
1684	0	2000	0	0	4	4	3	3
1685	1	2000	0	0	5	5	4	3
1686	0	2000	0	0	3	3	4	4
1687	0	2000	0	0	4	3	3	3
1688	1	2001	0	0	5	5	4	4
1689	1	2000	0	0	3	3	2	3
1690	1	1998	0	0	4	4	2	4
1691	1	2000	0	0	3	3	3	3
1692	1	2001	0	0	5	5	4	4
1693	0	2001	0	0	5	5	4	4
1694	0	2000	0	0	5	5	4	4
1695	0	2000	0	0	5	4	4	3
1696	0	1999	0	0	5	5	4	3
1697	1	2001	0	0	5	5	4	4
1698	0	2000	0	0	4	4	4	4
1699	1	2001	0	0	4	4	3	3
1701	0	2001	0	0	5	5	4	4
1702	0	2000	0	0	5	5	4	4
1703	0	2001	0	0	5	5	3	3
1704	0	2000	0	0	5	5	4	4
1705	0	2000	0	0	5	5	4	3
1709	1	2001	0	0	5	4	4	4
1710	1	2001	0	0	5	4	4	4
1711	1	2001	0	0	5	5	4	4
1712	0	2000	0	0	4	4	4	4
1713	0	2001	0	0	4	4	3	3
1714	1	2000	0	0	5	5	4	4
1715	0	2001	0	0	4	4	4	3
1716	1	2000	0	0	4	4	3	3
1718	1	2001	0	0	5	5	4	4
1719	1	2001	0	0	5	5	4	4
1720	1	2000	0	0	4	4	4	4
1721	0	1999	0	0	5	5	4	4
1722	1	2001	0	0	5	4	3	3
1723	1	2001	0	0	5	5	4	4
1724	0	2000	0	0	5	5	4	4
1725	0	2001	0	0	4	4	3	3
1726	1	2001	0	0	4	4	3	3
1727	0	2001	0	0	5	5	4	4
1728	1	2000	0	0	5	4	4	4
1729	0	2000	0	0	4	4	3	3
1730	1	2001	0	0	5	5	4	4
1731	1	2000	0	0	4	4	3	3
1732	0	2001	0	0	5	5	3	3
1733	1	2000	0	0	5	5	4	4
1734	0	2000	0	0	5	5	4	4
1735	1	2000	0	0	5	5	4	4
1737	1	2000	0	0	5	5	4	3
1738	0	2000	0	0	5	4	4	4
1739	0	2001	0	0	4	4	3	3
1740	1	2000	0	0	4	4	3	3
1741	1	2001	0	0	5	4	4	3
1742	0	2000	0	0	4	4	3	3
1743	1	2001	0	0	3	3	3	3
1744	0	2000	0	0	5	5	4	4
1745	0	2001	0	0	5	5	4	4
1746	1	2000	0	0	4	4	3	3
1747	1	2000	0	0	5	5	4	4
1748	1	2000	0	0	5	5	4	4
1749	1	2001	0	0	5	5	4	3
1750	1	2001	0	0	4	4	4	3
1751	0	2000	0	0	5	5	4	4
1752	0	2001	0	0	5	5	4	4
1753	0	2001	0	0	5	4	4	3
1754	1	2001	0	0	4	4	4	3
1756	1	2001	0	0	4	4	3	3
1757	1	2000	0	0	5	5	4	4
1758	1	2000	0	0	5	5	4	3
1759	1	2001	0	0	3	3	4	4
1760	0	2001	0	0	5	5	4	4
1761	0	2001	0	0	5	4	4	3
1762	1	2001	0	0	5	5	4	4
1763	1	2000	0	0	5	5	4	4
1764	1	2000	0	0	4	4	3	3
1765	1	2000	0	0	5	4	4	3
1766	1	2001	0	0	5	5	4	4
1768	0	1999	1	0	3	3	3	3
1769	1	1999	1	0	5	5	4	4
1770	1	1999	1	0	3	3	3	3
1771	1	1998	1	0	5	5	4	4
1772	1	1999	1	0	5	4	3	4
1773	0	1999	1	0	3	3	3	3
1774	0	1999	1	0	5	5	4	4
1776	0	1999	1	0	4	4	3	3
1777	0	1998	1	0	5	5	4	4
1778	1	1998	1	0	4	4	4	4
1779	0	1998	1	0	4	5	4	4
1780	0	1998	1	0	3	3	3	3
1781	1	1998	1	0	5	5	4	4
1782	0	1999	1	0	4	4	3	3
1783	1	1998	1	0	5	5	4	3
1784	0	1999	1	0	4	4	3	3
1785	0	1999	1	0	5	5	4	4
1786	0	1998	1	0	4	4	4	4
1787	0	1998	1	0	4	4	3	3
1788	1	1998	1	0	5	5	4	4
1789	0	1999	1	0	4	4	3	3
1790	1	1998	1	0	5	5	4	4
1791	1	2000	1	0	5	5	4	4
1792	0	1998	1	0	5	5	4	4
1793	0	1998	1	0	5	5	4	4
1794	0	1998	1	0	5	5	4	4
1795	1	1999	1	0	4	4	3	2
1796	0	1999	1	0	4	3	3	3
1797	0	1998	1	0	5	5	4	4
1798	1	1998	1	0	5	5	4	4
1799	0	1998	1	0	5	4	3	3
1800	0	1999	1	0	4	4	3	3
1801	0	1999	1	0	5	5	4	4
1802	1	1997	1	0	5	5	3	4
1803	1	1999	1	0	5	5	4	4
1804	0	1998	1	0	5	5	4	4
1805	0	1999	1	0	5	5	4	4
1806	0	1998	1	0	5	5	4	4
1807	0	2000	0	0	5	4	4	4
1808	1	2000	0	0	5	5	3	4
1809	1	2001	0	0	5	4	2	2
1810	1	2000	0	0	5	3	3	3
1812	1	2000	0	0	5	5	4	4
1813	0	2001	0	0	4	4	4	3
1814	0	2000	0	0	3	3	3	3
1815	1	2001	0	0	5	5	4	4
1816	0	2000	0	0	5	5	3	3
1817	1	2000	0	0	5	5	4	4
1818	0	2001	0	0	5	4	4	3
1819	1	2000	0	0	4	3	3	3
1820	1	2000	0	0	5	5	3	3
1821	0	1999	0	0	5	5	4	4
1822	1	2001	0	0	5	4	2	2
1823	0	2001	0	0	5	5	4	4
1825	1	2001	0	0	4	4	4	2
1826	0	2000	0	0	5	5	3	3
1827	1	2000	0	0	5	5	4	4
1828	0	2001	0	0	4	4	1	2
1829	1	2001	0	0	5	5	4	4
1830	0	2001	0	0	5	5	3	3
1831	1	2000	0	0	5	5	4	4
1832	0	2001	0	0	4	3	3	3
1833	1	2000	0	0	5	4	3	3
1834	0	2001	0	0	5	5	4	4
1836	1	2002	0	0	5	5	4	4
1837	1	1999	0	0	5	5	4	4
1838	0	2000	0	0	4	4	3	3
1839	0	2001	0	0	4	3	3	3
1841	1	2000	0	0	5	4	3	3
1842	1	1999	0	0	3	2	3	2
1843	0	1999	0	0	5	4	3	3
1844	1	1999	0	0	5	4	3	2
1845	1	1999	0	0	4	4	3	3
1846	0	2001	0	0	5	5	3	3
1847	0	2000	0	0	5	5	3	3
1848	1	1999	0	0	5	5	4	3
1850	0	2001	0	0	5	5	3	3
1851	1	2000	0	0	3	4	2	3
1852	0	2000	0	0	5	5	3	3
1853	1	2000	0	0	5	5	4	4
1854	0	2001	0	0	5	5	4	4
1855	1	2001	0	0	5	5	3	2
1856	0	2001	0	0	5	5	4	3
1857	1	2001	0	0	3	4	3	3
1858	0	2002	0	0	5	5	4	4
1859	1	2001	0	0	5	5	4	3
1860	0	2001	0	0	5	5	3	3
1861	1	2001	0	0	5	5	4	4
1862	0	2001	0	0	5	5	3	2
1863	1	2001	0	0	5	5	4	4
1864	0	2002	0	0	5	5	3	3
1865	1	2002	0	0	4	4	4	4
1866	1	2000	0	0	5	4	3	3
1867	1	2000	0	0	5	5	4	4
1868	0	2000	0	0	4	4	3	3
1869	1	2000	0	0	5	5	4	4
1870	1	2001	0	0	5	5	4	3
1871	0	2000	0	0	5	5	2	3
1872	1	2001	0	0	4	4	3	3
1873	0	2001	0	0	5	5	3	3
1874	1	1999	0	0	5	5	4	4
1875	1	1999	0	0	5	5	4	4
1876	1	1999	0	0	5	5	3	3
1877	1	1999	0	0	4	3	3	3
1879	1	2000	0	0	5	5	4	4
1880	0	2000	0	0	5	5	3	2
1881	0	2000	0	0	5	5	4	3
1882	1	2000	0	0	5	5	3	3
1883	0	2001	0	0	5	4	4	4
1884	1	2001	0	0	5	5	4	4
1885	1	2001	0	0	5	5	4	4
1886	1	2001	0	0	5	5	4	4
1887	1	2001	0	0	5	5	4	4
1888	0	2001	0	0	5	5	3	3
1889	1	2001	0	0	5	5	4	4
1890	0	2001	0	0	4	4	3	2
1891	1	2001	0	0	5	5	4	3
1892	0	2000	0	0	5	5	4	4
1893	1	2001	0	0	5	5	4	4
1894	1	2000	0	0	4	4	2	2
1895	0	2000	0	0	5	5	4	3
1896	1	1999	0	0	5	5	4	4
1897	0	2002	0	0	5	5	4	4
1898	1	2001	0	0	5	5	4	4
1899	0	2001	0	0	5	5	4	4
1900	0	1999	1	1	3	3	2	2
1901	0	1999	1	1	4	3	3	2
1902	0	1999	1	1	3	3	1	2
1903	0	1999	1	1	5	5	3	3
1904	0	1999	1	1	4	3	1	4
1905	0	1998	1	1	3	2	2	3
1906	1	1998	1	1	4	4	2	3
1907	1	1997	1	1	4	4	3	3
1908	1	1998	1	1	4	4	3	2
1909	1	1998	1	1	4	3	3	3
1910	1	1999	1	1	3	3	2	2
1911	0	1998	1	1	3	3	3	3
1912	0	1998	1	1	4	4	3	3
1913	1	1998	1	1	4	3	3	3
1914	0	1999	1	1	3	4	2	2
1915	0	1999	1	1	4	4	3	3
1916	0	1998	1	1	3	3	3	3
1918	1	1998	1	1	3	3	3	3
1919	1	1999	1	1	1	2	1	1
1920	0	2000	1	1	3	3	1	1
1921	1	1999	1	1	4	2	1	1
1922	1	1997	1	1	3	3	3	3
1923	1	1999	1	1	2	2	3	3
1924	1	1998	1	1	4	4	3	3
1925	0	1999	1	1	3	3	2	2
1926	1	1998	1	1	3	3	1	2
1927	0	1998	1	1	3	3	2	2
1928	0	1999	1	1	4	4	3	3
1929	1	1999	1	1	4	5	3	3
1930	1	1998	1	1	4	3	2	2
1931	0	1999	1	1	5	5	3	3
1932	1	1998	1	1	4	4	4	4
1933	0	1997	1	1	3	3	3	3
1934	0	1997	1	1	5	5	3	3
1935	1	1998	1	1	3	2	1	1
1936	0	1999	1	1	4	4	3	3
1937	1	1999	1	1	4	4	3	2
1938	0	1999	1	1	3	3	2	2
1939	0	1997	1	1	4	4	3	3
1940	0	1998	1	1	4	4	3	3
1941	1	1998	1	1	4	4	3	3
1942	0	1999	1	1	4	4	3	3
1943	1	1999	1	1	4	3	2	3
1944	1	1998	1	1	4	4	4	3
1945	0	1998	1	1	4	3	2	2
1946	0	1998	1	1	4	4	2	3
1947	1	1998	1	1	5	5	3	3
1948	1	1999	1	0	5	5	3	3
1949	0	1999	1	0	4	4	4	3
1950	0	1999	1	0	5	5	4	4
1951	1	1998	1	0	4	4	3	3
1952	1	1999	1	0	5	5	4	3
1953	0	1998	1	0	4	4	3	3
1954	0	1999	1	0	5	5	3	4
1955	0	1999	1	0	5	5	4	3
1956	1	1999	1	0	4	4	3	3
1957	0	1998	1	0	5	4	4	4
1958	1	1998	1	0	5	5	4	4
1959	1	1998	1	0	4	5	3	3
1960	1	1998	1	0	5	5	3	3
1961	0	1999	1	0	5	5	4	4
1962	1	1998	1	0	5	5	4	4
1963	1	1998	1	0	3	3	3	3
1964	1	1998	1	0	5	5	4	3
1965	0	1999	1	0	4	4	4	4
1966	1	1998	1	0	4	4	3	3
1967	1	1998	1	0	4	4	3	3
1968	0	1999	1	0	5	5	4	3
1969	0	1999	1	0	5	5	4	4
1970	1	1998	1	0	4	4	4	4
1971	1	1998	1	0	5	5	4	4
1972	1	1997	1	0	5	5	3	3
1973	1	1999	1	0	5	4	2	2
1974	1	1999	1	0	4	4	4	4
1975	0	1998	1	0	5	4	3	3
1976	0	1998	1	0	4	3	3	3
1977	1	1997	1	0	3	3	2	3
1978	0	1999	1	0	5	4	4	3
1979	1	1998	1	0	4	3	2	2
1980	0	1999	1	0	5	5	4	4
1981	1	1999	1	0	5	5	4	3
1982	1	2000	1	0	5	4	3	3
1983	0	1999	1	0	5	5	4	3
1984	1	1999	1	0	5	5	3	3
1985	0	1998	1	0	5	5	4	4
1986	1	1998	1	0	5	5	3	3
1987	1	1999	1	0	4	4	3	3
1988	0	1999	1	0	5	3	4	4
1989	1	1998	1	0	5	4	4	3
1990	1	1999	1	0	5	4	3	3
1991	0	1998	1	0	5	4	3	3
1992	1	1998	1	0	5	4	3	2
1993	1	1997	1	0	5	5	4	4
1994	1	1999	1	0	5	5	3	2
1995	0	1997	1	0	5	4	4	4
1996	1	2001	0	1	4	4	3	3
1997	0	2001	0	1	3	3	4	4
1998	1	2001	0	1	5	5	4	4
1999	1	2001	0	1	5	4	4	3
2000	0	2001	0	1	4	4	3	3
2001	1	2001	0	1	4	4	4	3
2002	0	2001	0	1	5	4	4	4
2003	1	2001	0	1	4	4	4	4
2004	0	2002	0	1	5	5	4	4
2005	0	2002	0	1	5	5	4	3
2006	1	2001	0	1	5	5	3	3
2007	0	2001	0	1	5	5	4	4
2008	1	2001	0	1	5	5	4	4
2009	1	2000	0	1	4	4	3	3
2010	0	2001	0	1	5	5	4	4
2011	1	2000	0	1	4	4	3	3
2012	1	2001	0	1	3	3	4	4
2013	0	2001	0	1	4	4	4	3
2014	0	2001	0	1	4	5	4	4
2015	0	2001	0	1	4	4	4	3
2016	1	2001	0	1	4	3	3	3
2017	1	2001	0	1	4	4	3	3
2018	0	2001	0	1	4	4	4	3
2019	1	2001	0	1	5	4	4	4
2020	1	2001	0	1	4	5	4	3
2021	0	2001	0	1	5	5	4	4
2022	0	2000	0	1	4	5	4	4
2023	1	2001	0	1	4	4	4	3
2024	1	2002	0	1	4	5	4	4
2026	1	2001	0	1	5	5	4	4
2027	1	2001	0	1	5	5	3	3
2028	0	2001	0	1	5	5	4	4
2029	0	2000	0	1	5	4	4	3
2030	1	2001	0	1	5	5	3	3
2031	0	2000	0	1	5	5	4	3
2032	0	2001	0	1	5	5	4	4
2033	1	2001	0	1	5	4	3	3
2034	0	2000	0	1	4	4	3	3
2035	1	2001	0	1	3	4	3	3
2036	0	2001	0	1	5	5	4	4
2037	1	2001	0	1	5	5	4	4
2038	1	2001	0	1	5	5	4	4
2039	1	2000	0	1	5	5	4	4
2041	0	2001	0	1	4	3	3	3
2042	1	2000	0	1	5	5	4	4
2043	1	2000	0	1	4	4	3	3
2044	0	2001	0	1	5	5	4	4
2045	1	2001	0	1	4	3	3	2
2046	0	2001	0	1	5	5	4	4
2047	0	2001	0	1	4	4	3	3
2048	0	2001	0	0	5	5	3	3
2050	1	2000	0	0	5	5	3	3
2051	1	2000	0	0	3	3	2	3
2052	1	2000	0	0	5	5	4	2
2053	1	2000	0	0	5	4	4	3
2054	0	2001	0	0	4	4	3	3
2055	0	2000	0	0	4	3	3	2
2056	1	2001	0	0	5	5	4	4
2057	0	2001	0	0	4	4	4	3
2058	1	2001	0	0	4	4	3	3
2059	1	2001	0	0	5	5	4	4
2060	0	2001	0	0	4	4	3	3
2061	1	2002	0	0	5	5	4	3
2062	0	2001	0	0	4	4	3	3
2063	1	2000	0	0	5	5	3	3
2064	1	2001	0	0	4	4	4	3
2065	1	2000	0	0	4	4	4	4
2066	0	2001	0	0	5	5	4	4
2067	0	2001	0	0	5	5	4	3
2068	1	2001	0	0	5	5	4	4
2069	1	2001	0	0	5	5	4	3
2070	0	2001	0	0	5	5	4	4
2071	1	2001	0	0	4	4	4	4
2072	1	2001	0	0	5	5	4	4
2073	1	2001	0	0	5	5	4	4
2074	1	2001	0	0	5	5	3	3
2076	1	2001	0	0	3	3	3	3
2077	1	2000	0	0	5	5	4	4
2078	0	2000	0	0	5	5	4	4
2079	0	2001	0	0	5	5	4	4
2080	1	1999	0	0	5	5	3	3
2081	1	2000	0	0	5	5	4	4
2082	0	2001	0	0	5	4	3	3
2083	1	2000	0	0	5	5	4	4
2084	0	2001	0	0	5	4	4	4
2085	1	1998	0	0	5	5	3	3
2086	0	2001	0	0	3	3	3	3
2087	0	2001	0	0	5	4	3	3
2088	1	2000	0	0	3	3	3	3
2089	0	2001	0	0	5	5	4	4
2090	0	2001	0	0	5	5	4	4
2091	0	2000	0	0	5	5	3	3
2092	0	2000	0	0	3	3	3	3
2093	1	2001	0	0	5	5	4	4
2094	1	2000	0	0	5	5	4	3
2095	1	2001	0	0	4	4	4	3
2096	1	2001	0	0	5	5	4	3
2097	0	2000	0	0	5	5	4	3
2098	1	1998	0	0	5	5	3	3
2099	1	1999	1	0	4	4	3	3
2100	1	1999	1	0	5	5	4	4
2101	1	2000	1	0	4	4	3	3
2102	0	1999	1	0	3	3	2	2
2103	1	1998	1	0	5	5	3	3
2104	0	1999	1	0	3	3	1	3
2105	1	1999	1	0	5	5	4	4
2106	1	1998	1	0	5	5	4	4
2107	1	1999	1	0	4	4	3	4
2108	0	1999	1	0	4	4	3	3
2109	0	1998	1	0	4	4	3	3
2110	0	1999	1	0	5	5	3	3
2111	1	1998	1	0	4	4	2	4
2112	0	1998	1	0	3	3	3	3
2113	0	1999	1	0	5	4	3	3
2114	1	2000	1	0	5	5	4	3
2115	1	1999	1	0	4	4	2	3
2116	1	1999	1	0	5	5	4	3
2117	0	1999	1	0	4	4	3	3
2118	1	1999	1	0	5	4	4	3
2119	1	1999	1	0	5	5	4	4
2120	1	1999	1	0	3	3	3	3
2121	0	1998	1	0	3	3	4	4
2122	1	1997	1	0	5	5	4	4
2123	0	1998	1	0	5	5	4	4
2124	1	1999	1	0	4	5	4	4
2125	0	1999	1	0	5	4	3	3
2126	0	2000	1	0	4	4	3	3
2127	0	1999	1	0	5	5	2	2
2128	0	1999	1	0	5	5	4	4
2129	0	2000	1	0	4	3	3	3
2130	1	1999	1	0	4	4	3	3
2131	1	1997	1	0	5	5	4	4
2132	1	1998	1	0	4	4	4	3
2133	0	1999	1	0	5	4	3	3
2134	0	1999	1	0	5	5	4	4
2135	0	1999	1	0	2	1	1	2
2136	1	1998	1	0	5	5	3	3
2137	1	1999	1	0	5	4	3	3
2138	1	1999	1	0	5	5	4	4
2139	1	1998	1	0	5	4	4	4
2140	1	1998	1	0	3	3	2	4
2141	1	2000	1	0	5	5	3	3
2142	0	1997	1	0	4	4	3	3
2143	0	1999	1	0	5	5	4	4
2144	1	1999	1	0	4	4	3	3
2145	0	1999	1	0	4	3	2	3
2146	0	1999	1	0	5	4	4	4
2147	1	1999	1	0	5	5	3	3
2149	0	1999	1	0	5	5	4	4
2150	1	1999	1	0	3	3	3	3
2151	0	1999	1	0	5	5	3	3
2152	1	1999	1	0	4	4	3	2
2153	1	1998	1	0	4	4	3	3
2154	0	2000	1	0	3	3	3	4
2156	1	1998	1	0	5	5	3	3
2157	0	1999	1	0	5	5	4	4
2158	1	1999	1	0	5	5	4	4
2159	0	1999	1	0	4	4	2	3
2160	1	1999	1	0	4	4	4	4
2161	0	1999	1	0	5	5	3	3
2162	0	1999	1	0	5	5	4	4
2163	1	1999	1	0	4	3	3	4
2164	1	1998	1	0	4	4	3	3
2165	1	1998	1	0	4	4	2	2
2166	0	1999	1	0	4	4	3	3
2167	1	1999	1	0	3	3	3	3
2168	0	1999	1	0	5	5	4	4
2169	0	1999	1	0	5	4	4	4
2170	1	1999	1	0	4	4	3	3
2171	0	1998	1	0	5	5	4	4
2172	1	1999	1	0	5	5	4	4
2173	1	1999	1	0	5	5	3	3
2174	0	1999	1	0	5	5	4	4
2175	0	1999	1	0	4	4	3	3
2176	1	1999	1	0	5	3	2	2
2177	0	2000	1	0	4	4	3	3
2178	0	1998	1	0	4	4	3	3
2179	0	1999	1	0	4	4	3	3
2180	1	1999	1	0	3	3	2	3
2181	1	1999	1	0	4	4	3	3
2182	0	1998	1	0	4	4	3	3
2183	1	1999	1	0	3	3	2	3
2184	0	1999	1	0	4	4	2	3
2185	0	1999	1	0	3	3	4	4
2186	0	1999	1	0	5	4	3	3
2187	1	1999	1	0	5	5	4	3
2188	0	1999	1	0	5	5	3	3
2189	1	1999	1	0	4	3	3	4
2190	1	1999	1	0	5	2	3	3
2191	0	1999	1	0	3	4	3	3
2192	1	1999	1	0	3	3	2	3
2194	1	2001	0	0	5	5	4	3
2195	0	2001	0	0	5	5	4	4
2196	0	2001	0	0	3	3	3	3
2197	0	2001	0	0	5	5	4	4
2198	1	2001	0	0	4	4	3	3
2199	1	2001	0	0	4	4	3	3
2200	0	2001	0	0	5	5	4	4
2201	0	2001	0	0	5	5	4	4
2202	1	2001	0	0	4	5	3	3
2203	1	2000	0	0	5	5	4	3
2204	1	2001	0	0	5	5	4	3
2205	1	2001	0	0	4	3	4	4
2206	0	2000	0	0	4	5	3	3
2207	1	2001	0	0	5	5	4	3
2208	1	2001	0	0	5	5	4	4
2209	1	1999	0	0	5	4	4	3
2210	1	2000	0	0	5	5	3	4
[truncated: 15,667 more rows]
