# Supplementary material for: The impact of teacher care on teacher-student relationship: evidence from cross-sectional and longitudinal data
Source: Front Psychol. 2025 Jan 28;16:1551081. doi: 10.3389/fpsyg.2025.1551081 (PMC11810937; doi:10.3389/fpsyg.2025.1551081)
Supplement: Supplementary file 3 [file Table_3.XLS]

## Sheet: Sheet1
ids	student gender	date of birth	grade	teacher gender	T2_teacher gender	Teacher care1	teacher care2	TSR1	TSR2	T2_Teacher care1	T2_Teacher care2	T2_TSR1	T2_TSR2
1	0	2001	0	0	0	5	5	4	4	5	5	3	3
2	1	2001	0	0	0	5	5	4	4	5	5	3	3
3	1	2001	0	0	0	4	3	2	3	4	4	3	4
4	0	2001	0	0	0	5	5	4	4	5	5	3	3
6	0	2001	0	0	0	5	5	4	4	4	4	4	3
7	0	2001	0	0	0	5	5	4	4	4	5	3	3
8	1	2001	0	0	0	5	5	4	4	5	5	4	3
9	0	2000	0	0	0	5	5	3	3	5	4	4	3
10	1	2001	0	0	0	5	5	4	4	4	3	3	3
11	1	2000	0	0	0	3	2	2	3	5	5	1	3
13	0	2001	0	0	0	4	4	3	3	5	4	3	3
14	0	2001	0	0	0	5	5	3	3	5	5	4	3
16	1	2000	0	0	0	4	4	3	3	3	4	3	3
17	1	2000	0	0	0	4	4	3	3	4	4	3	2
19	1	2000	0	0	0	5	5	4	4	5	5	4	4
21	0	2000	0	0	0	5	4	4	4	5	5	4	4
23	0	2000	0	0	0	4	4	3	3	3	3	3	3
25	1	2001	0	0	0	4	4	3	3	4	4	3	3
27	0	2000	0	0	0	5	5	3	3	5	5	3	3
28	0	2001	0	0	0	5	5	3	2	5	4	4	3
29	0	2001	0	0	0	4	4	3	3	4	4	3	3
30	1	2001	0	0	0	5	4	3	3	4	3	3	3
31	1	2001	0	0	0	5	5	4	4	5	5	3	3
32	1	2000	0	0	0	5	5	3	3	5	5	4	4
33	1	2000	0	0	0	5	5	4	4	4	4	3	4
34	1	2000	0	0	0	5	4	3	3	4	4	2	3
35	1	2000	0	0	0	5	4	3	3	4	4	3	4
37	0	2000	0	0	0	5	5	4	4	5	5	3	2
38	0	2001	0	0	0	5	5	4	4	5	4	3	4
39	1	2000	0	0	0	5	5	4	3	5	5	3	3
40	0	2000	0	0	0	5	5	4	4	5	5	4	3
41	0	2001	0	0	0	5	5	4	4	5	5	4	4
43	1	2000	0	0	0	5	5	4	4	5	5	3	3
44	0	2000	0	0	0	3	3	3	3	3	3	1	3
45	1	2000	0	0	0	5	5	4	4	4	4	4	4
46	1	2001	0	0	0	4	4	3	3	4	4	2	3
47	1	2001	0	0	0	4	4	4	3	5	4	2	4
48	0	2000	0	0	0	5	5	3	4	3	4	2	3
49	1	2001	0	0	0	5	5	4	4	5	5	4	4
50	0	2001	0	0	0	5	5	4	4	4	4	2	3
51	0	2000	0	0	0	4	4	3	4	4	5	3	3
52	0	2001	0	0	0	5	5	4	4	5	5	4	3
53	0	2001	0	0	0	4	4	4	4	3	3	2	3
55	0	2000	0	0	0	5	5	4	4	4	4	4	4
56	0	2001	0	0	0	5	5	4	4	5	4	4	4
57	1	2001	0	0	0	5	5	4	4	1	1	1	3
58	1	2001	0	0	0	4	5	3	3	3	3	4	4
59	1	2000	0	0	0	4	3	3	3	4	4	3	3
60	0	2000	0	0	0	5	5	4	4	5	5	4	4
61	0	2001	0	0	0	5	5	4	4	5	4	2	4
62	1	2000	0	0	0	5	5	4	4	5	5	4	4
63	0	2001	0	0	0	5	5	4	4	4	4	1	3
64	1	2001	0	0	0	4	4	4	4	4	5	3	3
162	0	2001	0	0	0	5	4	4	4	5	4	3	3
163	0	2001	0	0	0	5	5	4	4	5	5	4	4
164	1	2000	0	0	0	4	4	3	3	5	4	3	3
165	1	2000	0	0	0	4	4	3	3	4	4	3	3
166	0	2000	0	0	0	5	5	4	4	5	5	4	4
167	1	2000	0	0	0	5	5	4	4	5	5	3	3
168	0	2001	0	0	0	4	4	3	3	5	5	4	3
169	0	2001	0	0	0	3	3	4	4	4	4	3	3
170	1	2001	0	0	0	4	4	4	3	5	5	4	4
172	0	2001	0	0	0	4	4	3	3	4	4	3	3
173	0	2001	0	0	0	4	4	4	4	4	4	3	3
174	0	2000	0	0	0	5	4	4	4	5	5	3	3
176	0	2000	0	0	0	4	4	3	3	4	4	3	3
177	1	2001	0	0	0	4	4	3	3	5	5	4	3
178	0	2001	0	0	0	4	4	4	4	5	4	3	3
180	0	2001	0	0	0	3	3	3	3	4	4	3	3
181	0	2001	0	0	0	4	4	4	4	5	4	3	3
182	1	2001	0	0	0	4	4	2	3	4	3	1	2
183	0	2001	0	0	0	4	4	3	3	4	5	4	4
184	0	2001	0	0	0	4	4	4	4	3	3	3	3
185	0	2000	0	0	0	5	5	3	3	4	3	3	3
186	0	2001	0	0	0	3	3	4	4	4	4	3	3
188	0	2001	0	0	0	5	5	3	3	5	5	3	3
190	0	2001	0	0	0	5	5	4	4	5	5	4	4
192	1	2001	0	0	0	4	4	3	3	4	4	3	3
193	0	2000	0	0	0	5	5	4	4	5	5	4	3
194	0	2000	0	0	0	5	5	4	3	5	5	4	4
195	1	2000	0	0	0	5	5	4	3	5	5	2	4
197	1	2000	0	0	0	4	4	3	3	4	4	3	3
198	1	2000	0	0	0	4	4	4	4	5	5	4	4
199	0	2000	0	0	0	5	4	4	4	5	4	3	3
200	0	2001	0	0	0	3	3	3	3	5	5	4	4
201	0	2001	0	0	0	5	5	3	3	4	4	3	3
204	1	2001	0	0	0	5	5	2	3	5	5	3	3
205	1	2001	0	0	0	5	5	3	3	5	4	3	3
283	1	2000	0	0	0	3	3	4	4	5	5	4	4
284	1	2001	0	0	0	5	4	3	3	5	4	3	3
285	0	2000	0	0	0	3	3	4	4	3	2	4	3
286	0	2001	0	0	0	4	4	3	3	4	4	4	3
287	1	1999	0	0	0	5	5	4	4	4	4	3	3
288	1	2001	0	0	0	5	4	4	4	5	5	4	4
290	1	2000	0	0	0	5	5	4	4	5	5	4	4
291	0	2001	0	0	0	4	4	3	3	4	5	4	4
292	0	1999	0	0	0	5	5	4	4	5	5	4	4
296	0	1999	0	0	0	4	5	4	4	5	5	4	4
297	0	2000	0	0	0	5	5	4	4	5	5	4	4
298	1	2000	0	0	0	5	5	4	4	5	5	4	4
299	0	2001	0	0	0	5	5	4	3	4	4	4	3
300	0	2001	0	0	0	5	5	4	4	5	5	4	4
301	1	2000	0	0	0	4	4	3	2	5	5	3	3
493	1	2000	0	1	1	4	4	2	2	4	4	3	3
495	0	2000	0	1	1	3	3	3	3	2	2	1	4
496	1	2001	0	1	1	5	4	3	3	4	4	3	3
498	1	2001	0	1	1	5	4	3	4	5	5	3	1
499	0	2001	0	1	1	5	5	4	4	4	3	1	1
500	1	2000	0	1	1	5	5	3	3	5	5	4	3
501	1	2000	0	1	1	5	5	4	4	4	4	3	3
503	0	2000	0	1	1	3	3	3	2	3	3	2	3
505	1	1999	0	1	1	4	4	4	3	5	4	4	4
506	0	2001	0	1	1	3	3	2	2	3	3	3	3
507	1	2000	0	1	1	4	4	3	3	3	3	4	3
509	1	1999	0	1	1	4	4	3	3	4	4	3	3
511	1	2001	0	1	1	4	2	3	3	4	3	3	3
512	1	2000	0	1	1	5	5	4	4	5	5	4	4
514	0	2001	0	1	1	4	4	3	3	5	5	4	3
516	0	2000	0	1	1	2	3	3	3	3	3	2	2
517	0	2001	0	1	1	4	5	4	4	4	4	2	3
519	0	2000	0	1	1	4	4	4	3	4	4	3	3
520	0	2000	0	1	1	3	3	4	4	4	3	3	3
522	1	2000	0	1	1	4	4	4	3	4	4	3	3
523	0	2001	0	1	1	4	4	4	1	4	4	3	3
525	1	2000	0	1	1	4	4	3	3	4	3	3	3
636	1	2001	0	0	0	5	5	4	4	5	5	4	4
637	1	2000	0	0	0	5	5	4	3	5	5	3	3
638	1	2001	0	0	0	5	5	4	4	5	5	4	3
639	1	2001	0	0	0	4	3	4	4	5	5	4	4
640	1	2000	0	0	0	5	5	3	3	5	5	4	4
641	0	2001	0	0	0	4	4	3	3	4	4	3	3
642	0	2001	0	0	0	3	3	4	4	5	5	4	4
643	0	2000	0	0	0	5	5	4	4	5	5	4	4
644	0	2001	0	0	0	5	5	4	4	5	5	4	4
645	1	2000	0	0	0	4	4	4	3	4	4	3	3
647	0	2000	0	0	0	5	5	4	4	5	5	4	4
648	0	2000	0	0	0	5	5	4	4	5	5	4	4
649	0	2001	0	0	0	5	4	3	3	4	4	3	3
650	1	2001	0	0	0	4	4	3	3	3	3	4	4
652	1	2001	0	0	0	4	4	3	3	5	5	4	4
653	1	2000	0	0	0	5	5	4	4	5	5	3	3
654	1	2001	0	0	0	5	5	4	4	5	5	4	4
655	1	2001	0	0	0	5	5	4	3	5	5	4	3
656	0	2000	0	0	0	5	5	4	3	5	5	4	4
657	1	2000	0	0	0	4	4	3	3	5	5	4	3
658	1	2000	0	0	0	5	5	4	4	5	5	4	3
659	1	2001	0	0	0	4	4	4	4	4	4	3	3
660	1	2000	0	0	0	5	5	4	4	5	5	3	3
662	1	2001	0	0	0	4	4	4	3	5	5	4	4
663	0	2002	0	0	0	5	5	4	4	5	5	4	4
664	0	2001	0	0	0	4	4	4	4	4	4	3	3
665	1	2000	0	0	0	4	5	4	4	5	4	4	3
666	1	2001	0	0	0	4	4	4	4	4	4	3	3
667	0	2000	0	0	0	5	5	4	4	5	5	4	4
668	0	2001	0	0	0	5	4	4	3	4	4	3	3
669	0	2001	0	0	0	5	5	4	4	4	4	4	4
670	1	2001	0	0	0	5	5	4	4	4	3	4	4
671	0	2001	0	0	0	5	5	4	4	4	4	4	4
672	0	2001	0	0	0	4	4	4	4	5	5	4	4
673	1	2000	0	0	0	5	5	4	4	5	5	3	3
674	1	2000	0	0	0	4	4	4	4	5	5	4	4
675	0	2000	0	0	0	5	5	4	4	5	5	4	4
676	1	2001	0	0	0	5	5	4	4	4	5	4	4
677	1	2001	0	0	0	5	4	3	3	5	5	4	3
678	0	2001	0	0	0	4	4	4	3	4	4	3	3
765	0	2000	0	0	0	5	5	4	4	5	5	4	4
766	1	2000	0	0	0	4	4	4	3	5	4	4	3
767	1	2001	0	0	0	2	3	3	3	4	4	3	3
768	0	2001	0	0	0	4	4	1	1	3	3	3	3
769	1	2001	0	0	0	4	5	4	3	5	4	4	3
770	0	2000	0	0	0	3	3	1	1	3	3	3	2
771	0	2000	0	0	0	5	5	3	3	5	5	2	3
772	1	2000	0	0	0	5	5	4	3	4	3	3	4
773	0	2001	0	0	0	5	5	3	3	4	4	3	3
774	1	2000	0	0	0	4	5	4	3	5	5	4	4
775	1	1999	0	0	0	4	4	3	3	5	5	4	4
776	0	2000	0	0	0	4	4	4	4	4	4	4	4
778	1	1999	0	0	0	5	5	4	4	5	4	3	3
779	0	2001	0	0	0	4	4	3	3	5	5	4	4
781	1	2000	0	0	0	5	5	4	4	5	5	4	4
782	0	2000	0	0	0	3	3	2	3	5	5	3	3
783	1	2000	0	0	0	4	4	3	3	3	4	3	3
784	0	2001	0	0	0	4	4	3	3	5	5	4	4
785	1	2001	0	0	0	4	4	3	3	5	5	4	4
786	0	2001	0	0	0	4	4	3	3	4	4	3	3
787	0	2000	0	0	0	5	5	3	3	5	5	4	4
788	0	1999	0	0	0	5	5	4	4	4	5	4	3
789	1	2001	0	0	0	5	5	4	4	5	5	4	4
790	0	2000	0	0	0	4	4	3	3	5	4	3	4
791	1	2000	0	0	0	3	3	2	2	3	3	2	2
792	1	2001	0	0	0	5	5	4	3	4	5	4	3
795	0	2000	0	0	0	5	5	4	4	5	5	4	4
796	0	2001	0	0	0	4	4	4	3	5	5	4	4
797	0	2001	0	0	0	5	5	4	4	5	5	4	4
798	0	2000	0	0	0	5	4	4	3	4	4	3	3
799	1	2000	0	0	0	5	5	4	4	4	4	3	1
800	1	2001	0	0	0	5	5	3	4	4	4	3	1
802	1	2000	0	0	0	5	5	4	4	5	5	3	3
803	0	2001	0	0	0	5	5	4	4	5	5	4	4
806	0	2000	0	0	0	3	3	3	2	5	5	3	3
807	1	2001	0	0	0	4	4	3	3	4	4	3	4
808	0	2001	0	0	0	4	5	3	3	4	4	3	3
809	1	2001	0	1	1	5	5	4	4	5	5	4	4
810	0	2001	0	1	1	5	5	4	4	5	5	4	4
813	0	2000	0	1	1	4	5	3	3	4	4	3	3
814	1	2000	0	1	1	4	4	4	4	5	5	4	4
815	0	2001	0	1	1	4	4	4	4	3	4	4	4
816	1	2001	0	1	1	3	3	3	3	4	4	2	2
818	1	2000	0	1	1	4	5	3	3	4	4	2	3
819	0	2000	0	1	1	5	5	4	4	5	4	3	3
820	1	2000	0	1	1	5	5	4	4	5	5	4	3
824	0	2000	0	1	1	4	4	4	4	4	4	3	3
825	1	2001	0	1	1	5	5	4	4	5	5	4	3
826	0	2001	0	1	1	5	5	3	3	5	5	4	4
827	0	1999	0	1	1	5	5	4	3	4	4	3	3
829	0	2000	0	1	1	4	4	3	3	5	4	3	3
831	0	2000	0	1	1	5	5	4	4	5	5	4	4
832	0	1999	0	1	1	4	4	3	3	4	4	3	3
835	0	2002	0	1	1	5	4	3	3	4	4	3	3
836	1	2000	0	1	1	5	5	4	4	5	5	4	4
838	1	2000	0	1	1	5	5	4	4	5	5	4	4
839	1	2001	0	1	1	5	5	3	3	5	5	4	4
840	1	2001	0	1	1	4	5	3	3	5	5	3	3
841	0	2000	0	1	1	5	5	4	3	4	5	3	4
842	0	2000	0	1	1	4	5	4	3	5	5	4	3
843	0	2001	0	1	1	3	3	3	3	4	5	4	4
844	0	2001	0	1	1	5	5	4	4	5	5	4	4
845	0	2001	0	1	1	5	4	3	3	5	5	4	4
846	0	2001	0	1	1	4	4	4	3	5	5	4	3
847	1	2000	0	1	1	4	4	3	3	4	4	3	3
848	0	2001	0	1	1	5	5	4	3	5	5	4	4
849	0	2001	0	1	1	5	5	3	3	5	5	3	3
850	1	2001	0	1	1	3	3	3	3	4	4	3	3
851	1	2001	0	1	1	4	4	3	3	4	3	3	3
1055	1	2000	0	0	0	5	5	4	4	5	5	4	4
1056	1	2001	0	0	0	4	5	3	3	5	5	4	3
1057	1	2001	0	0	0	5	5	4	4	5	4	3	3
1058	1	2001	0	0	0	5	4	4	3	5	5	4	4
1059	1	2000	0	0	0	5	5	4	4	5	5	4	4
1060	1	2000	0	0	0	5	5	4	3	5	5	4	3
1061	0	2001	0	0	0	4	4	4	3	4	4	4	3
1062	0	2001	0	0	0	4	4	4	4	5	5	4	3
1063	1	2000	0	0	0	5	5	4	3	5	5	4	3
1064	0	2001	0	0	0	5	5	4	4	5	5	4	4
1065	0	2001	0	0	0	5	5	4	4	5	5	4	3
1068	0	2000	0	0	0	5	5	4	4	5	5	4	3
1069	0	2001	0	0	0	5	5	4	4	5	5	4	3
1070	0	2000	0	0	0	4	5	4	3	4	4	4	3
1071	0	2001	0	0	0	4	4	3	3	4	5	4	4
1072	1	2000	0	0	0	5	5	4	3	5	5	4	3
1073	1	2001	0	0	0	4	3	3	3	3	4	3	3
1074	0	2000	0	0	0	5	4	3	3	5	5	4	3
1075	0	2001	0	0	0	4	5	4	4	4	4	3	3
1076	1	2001	0	0	0	5	5	4	4	5	5	4	4
1077	1	2001	0	0	0	5	5	4	4	5	5	3	2
1078	0	2001	0	0	0	5	5	4	4	5	5	4	4
1079	1	2000	0	0	0	5	5	4	4	5	4	3	3
1080	1	2000	0	0	0	5	5	4	4	5	5	4	4
1081	1	2001	0	0	0	4	4	4	4	4	5	4	4
1082	1	2001	0	0	0	4	4	4	3	3	3	3	3
1083	0	2001	0	0	0	5	4	4	4	3	3	4	4
1084	1	2001	0	0	0	5	5	4	4	4	4	4	3
1085	0	2001	0	0	0	4	4	3	3	4	4	4	3
1086	1	2000	0	0	0	5	5	4	4	5	5	4	3
1087	0	2001	0	0	0	5	5	4	4	5	4	4	4
1088	0	2001	0	0	0	4	4	3	3	3	3	3	3
1089	0	2000	0	0	0	5	5	4	4	5	5	3	3
1090	1	2000	0	0	0	5	5	4	4	5	4	3	3
1091	1	2000	0	0	0	5	5	4	4	5	5	4	4
1092	0	2001	0	0	0	5	5	4	4	5	5	4	4
1093	1	2000	0	0	0	3	4	4	4	5	5	4	3
1094	1	2000	0	0	0	5	5	4	4	5	5	3	3
1095	0	2000	0	0	0	4	5	4	3	3	3	3	3
1096	0	2001	0	0	0	5	4	4	4	5	5	3	3
1097	1	2001	0	0	0	5	5	4	3	5	5	4	4
1099	1	2000	0	0	0	5	4	4	4	2	2	3	3
1100	1	2001	0	0	0	5	5	4	4	5	5	3	3
1101	0	2001	0	0	0	4	4	3	3	4	4	3	3
1102	0	2000	0	0	0	5	5	4	3	5	4	4	3
1103	0	2000	0	0	0	4	4	3	3	4	4	3	3
1104	1	2001	0	0	0	4	4	3	3	3	3	3	3
1105	1	2000	0	0	0	4	4	3	3	3	3	3	3
1106	0	2001	0	0	0	5	5	4	3	4	4	3	3
1107	0	2000	0	0	0	5	5	4	4	5	5	3	3
1108	0	2000	0	0	0	4	4	3	3	5	5	4	3
1109	1	2001	0	0	0	5	5	3	3	5	4	3	3
1110	0	2001	0	0	0	3	3	2	3	4	3	3	3
1115	1	2001	0	0	0	5	5	4	4	5	4	4	4
1116	1	2001	0	0	0	5	5	3	3	5	5	4	4
1117	0	2001	0	0	0	5	5	4	4	5	5	4	4
1118	1	2000	0	0	0	4	3	3	3	5	4	4	3
1119	1	2001	0	0	0	5	5	4	4	5	5	4	4
1120	0	2001	0	0	0	4	4	4	4	5	5	4	3
1121	1	2001	0	0	0	5	5	4	3	5	5	4	3
1122	1	2001	0	0	0	5	5	4	4	5	5	4	3
1123	1	2001	0	0	0	5	5	4	4	5	4	2	3
1124	0	2001	0	0	0	5	5	4	4	5	5	4	4
1125	1	2001	0	0	0	4	4	3	3	5	5	4	3
1126	1	2000	0	0	0	5	5	4	4	4	4	4	4
1127	0	2000	0	0	0	5	5	4	4	5	5	3	3
1128	1	2000	0	0	0	4	4	3	3	5	4	3	3
1129	1	2001	0	0	0	5	5	3	3	5	5	4	3
1130	1	2001	0	0	0	5	5	4	4	5	4	3	3
1131	1	2000	0	0	0	5	4	4	4	5	4	3	3
1132	0	2001	0	0	0	5	5	4	4	5	5	4	4
1133	0	2001	0	0	0	5	5	4	4	5	5	4	4
1134	1	2001	0	0	0	5	4	3	3	5	4	3	3
1135	1	2001	0	0	0	4	4	3	3	4	3	3	3
1136	1	2001	0	0	0	5	5	4	4	5	5	4	4
1137	1	2001	0	0	0	4	4	3	3	5	5	4	3
1138	1	2000	0	0	0	4	4	3	3	5	5	4	4
1139	0	2001	0	0	0	5	4	4	3	4	5	4	4
1140	0	2001	0	0	0	5	5	4	3	5	5	4	3
1141	1	2001	0	0	0	5	5	4	4	5	5	4	3
1142	1	2001	0	0	0	5	5	4	3	5	5	4	3
1143	1	2000	0	0	0	5	5	4	4	5	5	3	3
1144	1	2000	0	0	0	5	4	3	3	4	4	3	3
1145	1	2000	0	0	0	3	3	3	3	3	3	3	3
1147	0	2001	0	0	0	4	4	4	4	4	4	4	3
1148	0	2001	0	0	0	5	5	4	4	4	4	4	3
1149	1	2001	0	0	0	5	5	4	4	5	5	4	4
1150	0	2001	0	0	0	4	4	3	3	4	4	3	3
1151	0	2001	0	0	0	5	5	4	4	5	5	4	4
1152	0	2001	0	0	0	5	5	4	4	5	5	4	4
1153	0	2001	0	0	0	4	4	4	4	5	4	4	3
1154	1	2001	0	0	0	5	5	4	4	5	5	4	4
1155	0	2001	0	0	0	5	5	4	3	5	4	3	3
1156	0	2000	0	0	0	5	5	4	4	5	5	4	4
1157	0	2001	0	0	0	4	3	2	3	5	5	3	3
1159	1	2001	0	0	0	5	5	4	4	5	5	4	4
1160	1	2001	0	0	0	5	5	3	3	5	5	4	4
1161	0	2000	0	0	0	5	5	4	3	5	5	4	4
1164	1	2001	0	0	0	5	5	4	4	4	4	3	3
1165	0	2001	0	0	0	4	3	3	3	4	4	3	3
1167	1	2001	0	0	0	5	4	3	3	5	5	4	4
1169	1	2000	0	0	0	5	5	4	4	5	5	4	4
1260	1	2001	0	0	0	4	4	4	4	5	5	4	4
1263	1	2001	0	0	0	5	4	4	3	4	4	3	3
1264	1	2001	0	0	0	5	5	4	4	5	5	3	3
1266	1	2001	0	0	0	5	5	4	4	5	5	4	3
1267	0	2001	0	0	0	5	5	4	4	5	5	4	4
1271	1	2000	0	0	0	5	5	4	4	5	5	4	4
1274	0	2001	0	0	0	4	4	3	3	4	4	3	3
1275	1	2001	0	0	0	5	5	4	4	5	5	4	4
1276	1	2001	0	0	0	5	5	3	3	5	5	3	3
1277	0	2001	0	0	0	5	5	4	4	5	5	4	4
1278	0	2001	0	0	0	5	5	4	4	5	5	4	4
1279	1	2000	0	0	0	5	3	4	4	5	4	4	3
1280	1	2001	0	0	0	5	5	4	4	4	4	3	3
1281	1	2001	0	0	0	5	5	4	4	5	5	4	4
1282	0	2001	0	0	0	5	4	3	3	5	4	3	3
1283	1	2000	0	0	0	5	5	4	4	5	5	4	4
1284	0	2001	0	0	0	4	4	3	3	4	3	3	4
1285	1	2001	0	0	0	5	4	4	4	5	5	4	4
1286	1	2001	0	0	0	5	4	4	4	5	5	3	3
1287	1	2001	0	0	0	5	4	3	3	5	5	4	4
1288	0	2001	0	0	0	5	4	3	3	5	4	3	3
1289	1	2001	0	0	0	5	5	4	4	5	5	4	4
1290	0	2001	0	0	0	5	5	3	4	5	5	4	4
1291	0	2001	0	0	0	5	4	4	4	4	4	3	3
1292	1	2001	0	0	0	5	4	4	4	5	4	3	3
1293	1	2000	0	0	0	3	3	1	2	5	2	2	3
1294	0	2000	0	0	0	5	5	4	4	5	5	4	4
1295	1	2000	0	0	0	5	5	4	4	5	5	3	3
1296	1	2000	0	0	0	5	5	4	4	5	5	4	4
1297	1	2000	0	0	0	5	5	4	4	5	5	3	3
1298	1	2000	0	0	0	5	5	4	4	5	5	4	4
1299	0	2001	0	0	0	5	5	4	4	4	4	3	3
1300	0	2002	0	0	0	5	5	4	3	5	5	4	3
1302	0	2001	0	0	0	5	4	2	3	2	2	2	3
1303	0	2000	0	0	0	5	4	4	4	5	5	4	4
1304	0	2000	0	0	0	4	4	3	3	5	4	4	4
1305	0	2001	0	0	0	5	5	4	4	5	5	4	4
1306	0	2001	0	0	0	5	5	4	4	5	5	4	4
1307	0	2001	0	0	0	5	5	4	4	5	5	4	4
1309	1	2000	0	0	0	4	4	4	4	5	5	3	3
1310	1	2001	0	0	0	5	5	4	4	4	4	3	3
1311	0	2001	0	0	0	5	4	4	4	5	5	4	4
1312	1	2001	0	0	0	5	5	3	3	5	5	3	3
1313	0	2001	0	0	0	4	4	3	3	4	4	3	3
1314	1	2000	0	0	0	4	3	3	3	2	2	3	3
1315	1	2000	0	0	0	5	5	4	4	4	4	4	4
1316	1	2000	0	0	0	5	4	4	3	5	5	4	4
1317	1	2001	0	0	0	5	5	4	4	4	4	3	3
1318	1	2001	0	0	0	5	5	4	4	5	5	4	3
1319	1	2000	0	0	0	4	4	3	3	4	3	3	3
1320	0	2001	0	0	0	5	5	4	4	5	5	4	4
1321	0	2000	0	0	0	5	5	4	3	5	5	4	4
1322	1	2000	0	0	0	5	5	4	4	5	5	4	4
1323	0	2001	0	0	0	5	5	4	4	2	2	1	4
1324	1	2000	0	0	0	5	5	4	4	1	1	1	1
1325	0	2000	0	0	0	5	5	4	3	5	5	4	3
1327	1	2000	0	0	0	5	5	4	4	5	5	3	3
1328	1	2001	0	0	0	5	5	4	4	2	4	3	4
1329	0	2001	0	0	0	5	5	4	4	5	4	3	3
1330	1	2001	0	0	0	4	4	3	3	4	4	3	3
1332	1	2000	0	0	0	5	5	4	4	5	3	4	3
1333	0	2000	0	0	0	4	4	4	3	5	5	4	4
1334	0	2001	0	0	0	5	5	4	3	5	4	3	3
1335	1	2001	0	0	0	5	5	4	4	5	4	4	3
1336	1	2000	0	0	0	5	5	4	4	5	5	4	3
1337	0	2000	0	0	0	5	5	4	3	5	5	3	3
1338	0	2001	0	0	0	5	4	4	4	5	5	4	4
1339	0	2001	0	0	0	5	4	4	4	3	5	4	4
1340	0	2001	0	0	0	5	5	4	4	5	4	3	3
1341	1	2002	0	0	0	5	5	4	4	5	5	4	4
1342	0	2000	0	0	0	5	5	4	4	5	5	4	4
1343	0	2000	0	0	0	4	4	3	3	5	5	3	3
1344	0	2001	0	0	0	5	5	4	4	5	4	4	4
1346	0	2000	0	0	0	5	5	3	3	5	5	3	4
1347	1	2000	0	0	0	5	5	4	3	5	5	3	3
1348	1	1999	0	0	0	5	5	4	3	4	4	3	3
1349	1	2001	0	0	0	4	4	3	3	5	4	4	3
1350	1	2001	0	0	0	5	5	4	4	5	5	3	3
1351	1	2001	0	0	0	4	4	3	2	5	5	3	3
1352	0	2001	0	0	0	5	5	3	3	4	4	3	3
1353	1	2000	0	0	0	4	4	3	3	4	4	3	3
1354	0	2000	0	0	0	4	4	3	3	4	4	2	3
1454	0	2001	0	1	1	5	5	4	4	5	5	3	3
1455	0	2000	0	1	1	5	5	4	4	4	4	4	4
1456	1	2000	0	1	1	4	5	4	4	5	5	3	3
1457	0	2000	0	1	1	5	5	3	3	4	4	4	4
1458	1	2000	0	1	1	5	5	4	4	4	2	3	3
1459	0	2000	0	1	1	5	5	4	4	5	5	4	3
1461	0	2001	0	1	1	5	5	4	4	5	5	4	4
1462	0	2000	0	1	1	2	3	3	3	5	5	4	3
1463	0	2000	0	1	1	4	4	4	4	4	4	3	3
1464	0	2001	0	1	1	4	4	4	4	4	4	3	3
1465	0	2001	0	1	1	5	5	4	4	5	5	4	4
1466	0	2001	0	1	1	5	4	4	4	4	4	4	3
1467	1	2001	0	1	1	3	4	4	3	4	4	3	3
1468	1	2000	0	1	1	4	4	4	3	5	5	4	3
1469	1	2001	0	1	1	4	3	3	3	4	4	3	3
1470	1	2001	0	1	1	4	4	4	4	2	2	3	2
1471	1	2001	0	1	1	5	5	4	4	4	4	4	4
1472	1	2001	0	1	1	4	4	3	3	5	5	4	3
1473	0	2000	0	1	1	4	4	3	3	4	4	4	4
1474	1	2001	0	1	1	4	4	3	3	5	5	4	4
1475	0	2000	0	1	1	5	5	4	4	5	5	3	3
1476	0	2001	0	1	1	5	5	4	4	5	5	3	3
1477	1	2001	0	1	1	5	5	4	3	4	5	4	3
1479	0	2001	0	1	1	5	4	4	4	4	4	3	3
1481	1	2000	0	1	1	5	5	4	3	5	5	4	3
1482	1	2000	0	1	1	5	5	4	3	5	5	3	3
1483	1	2001	0	1	1	4	4	4	3	5	5	3	3
1484	0	2001	0	1	1	5	5	4	4	4	4	4	4
1485	0	2000	0	1	1	3	3	4	3	4	4	4	3
1486	1	2000	0	1	1	5	5	4	4	5	5	4	4
1487	1	2001	0	1	1	5	5	4	4	5	5	4	4
1488	1	2001	0	1	1	4	4	4	3	5	5	4	4
1489	1	2001	0	1	1	5	5	4	3	5	5	3	3
1490	1	2001	0	1	1	3	3	3	3	3	3	3	3
1491	1	2001	0	1	1	5	5	4	4	4	4	4	3
1492	1	2000	0	1	1	5	4	4	4	4	4	3	3
1493	0	2001	0	1	1	5	4	4	3	5	4	4	4
1494	0	2001	0	1	1	5	5	4	4	5	5	4	4
1495	1	2000	0	1	1	4	4	4	4	3	3	3	3
1496	1	2000	0	1	1	5	5	4	4	5	4	4	4
1497	0	2001	0	1	1	5	5	4	4	5	5	4	4
1500	0	2001	0	1	1	5	5	4	4	5	4	4	4
1501	1	2000	0	1	1	5	4	3	3	5	4	3	2
1502	1	2000	0	1	1	4	4	4	3	5	5	4	3
1503	0	2001	0	1	1	5	5	3	3	5	3	3	3
1504	0	2001	0	1	1	5	5	4	4	5	4	4	3
1505	0	2000	0	1	1	5	5	4	4	5	5	4	4
1506	0	2000	0	1	1	5	5	4	4	5	4	4	3
1507	1	2000	0	1	1	5	5	4	4	5	5	4	4
1508	0	2000	0	1	1	4	5	4	4	5	4	3	3
1509	0	2001	0	1	1	5	5	4	4	5	5	4	4
1510	0	2001	0	1	1	3	3	4	4	3	3	4	4
1511	1	2001	0	1	1	5	5	4	4	5	5	4	4
1512	1	2000	0	1	1	5	5	4	4	5	5	4	4
1515	1	2000	0	0	0	5	4	3	3	4	4	3	3
1517	0	2001	0	0	0	4	5	4	4	5	4	3	4
1518	1	2001	0	0	0	5	5	4	4	5	5	4	4
1519	1	2000	0	0	0	3	3	4	4	4	4	3	3
1520	1	2001	0	0	0	5	5	4	4	5	5	4	3
1521	1	2001	0	0	0	5	4	4	4	4	3	3	3
1522	0	2001	0	0	0	5	5	4	4	4	4	3	3
1523	1	2000	0	0	0	5	4	4	4	5	5	4	3
1524	0	2001	0	0	0	4	4	4	4	5	4	3	3
1525	0	2000	0	0	0	5	5	4	4	5	5	4	4
1526	1	2000	0	0	0	5	4	3	3	5	5	3	3
1527	1	2001	0	0	0	5	5	3	3	5	5	4	4
1528	0	2001	0	0	0	5	5	4	3	5	5	4	4
1529	0	2001	0	0	0	4	4	1	2	5	5	4	4
1530	0	2000	0	0	0	5	5	4	4	4	4	3	3
1531	1	2000	0	0	0	5	5	4	4	5	4	3	3
1533	1	2001	0	0	0	5	5	4	3	5	5	4	4
1534	0	2001	0	0	0	5	5	4	4	5	5	4	4
1535	0	2000	0	0	0	4	4	4	4	5	5	4	3
1536	1	2000	0	0	0	4	4	3	3	5	5	3	3
1537	1	2001	0	0	0	5	4	4	4	4	4	3	3
1538	0	2001	0	0	0	4	4	3	3	5	4	4	3
1539	1	2000	0	0	0	5	5	4	4	5	5	4	4
1540	0	2001	0	0	0	4	3	3	3	4	4	3	3
1541	1	2001	0	0	0	5	5	3	3	4	4	3	3
1542	0	2001	0	0	0	5	5	4	4	5	5	4	4
1543	1	2000	0	0	0	5	5	4	3	5	5	4	3
1544	0	2000	0	0	0	5	5	3	3	5	5	4	4
1545	1	2001	0	0	0	4	4	4	4	4	4	4	4
1546	0	2001	0	0	0	5	5	4	3	4	4	3	3
1547	1	2000	0	0	0	5	5	4	4	5	5	3	3
1548	1	2001	0	0	0	5	5	4	4	3	3	3	3
1549	0	2000	0	0	0	5	4	3	3	5	5	4	4
1550	1	2000	0	0	0	5	5	4	4	4	4	3	3
1551	0	2001	0	0	0	5	5	4	4	5	5	4	4
1552	1	2001	0	0	0	4	4	4	3	4	4	4	3
1553	0	2001	0	0	0	5	5	3	3	5	4	3	3
1554	0	2001	0	0	0	4	3	3	3	5	5	4	3
1555	1	2000	0	0	0	4	4	3	3	5	5	4	4
1556	1	2001	0	0	0	5	5	4	4	5	5	4	4
1557	1	2001	0	0	0	5	5	4	4	5	5	4	4
1558	0	2001	0	0	0	5	5	4	4	5	5	4	4
1559	1	2001	0	0	0	4	4	4	4	5	5	3	3
1560	1	2000	0	0	0	3	4	3	3	3	3	3	3
1561	0	2000	0	0	0	5	5	4	4	5	5	4	3
1562	1	2000	0	0	0	5	5	3	3	5	5	4	3
1563	1	2001	0	0	0	5	5	4	4	4	4	3	3
1565	0	2000	0	0	0	4	4	4	4	5	5	4	4
1566	1	2001	0	0	0	5	4	4	3	5	4	4	3
1567	0	2000	0	0	0	4	4	4	4	4	5	4	4
1568	1	2001	0	0	0	5	5	3	3	3	3	2	2
1569	0	2001	0	0	0	5	5	4	4	5	5	4	4
1570	1	2001	0	0	0	4	5	4	4	4	4	2	3
1571	0	2000	0	0	0	4	4	3	3	4	4	3	3
1572	0	2001	0	0	0	5	5	4	4	5	5	3	3
1574	1	2001	0	0	0	3	3	2	2	4	4	3	3
1575	0	2001	0	0	0	5	5	3	3	5	5	2	3
1683	1	2000	0	0	0	4	5	4	3	4	4	3	3
1684	0	2000	0	0	0	4	4	3	3	4	3	3	3
1685	1	2000	0	0	0	5	5	4	3	5	5	3	3
1686	0	2000	0	0	0	3	3	4	4	5	5	4	4
1687	0	2000	0	0	0	4	3	3	3	3	2	2	3
1688	1	2001	0	0	0	5	5	4	4	5	5	4	4
1689	1	2000	0	0	0	3	3	2	3	3	5	1	3
1690	1	1998	0	0	0	4	4	2	4	4	3	2	3
1691	1	2000	0	0	0	3	3	3	3	1	1	1	3
1692	1	2001	0	0	0	5	5	4	4	5	4	4	4
1693	0	2001	0	0	0	5	5	4	4	1	1	2	2
1694	0	2000	0	0	0	5	5	4	4	5	4	4	3
1695	0	2000	0	0	0	5	4	4	3	5	5	4	3
1698	0	2000	0	0	0	4	4	4	4	5	5	3	3
1701	0	2001	0	0	0	5	5	4	4	5	4	3	4
1702	0	2000	0	0	0	5	5	4	4	5	5	4	4
1703	0	2001	0	0	0	5	5	3	3	4	4	4	4
1704	0	2000	0	0	0	5	5	4	4	5	5	4	4
1705	0	2000	0	0	0	5	5	4	3	5	5	4	3
1709	1	2001	0	0	0	5	4	4	4	5	4	4	4
1710	1	2001	0	0	0	5	4	4	4	4	4	3	3
1711	1	2001	0	0	0	5	5	4	4	5	5	4	4
1712	0	2000	0	0	0	4	4	4	4	5	5	4	4
1713	0	2001	0	0	0	4	4	3	3	4	4	3	3
1714	1	2000	0	0	0	5	5	4	4	5	4	3	4
1715	0	2001	0	0	0	4	4	4	3	3	3	3	3
1716	1	2000	0	0	0	4	4	3	3	4	4	3	3
1718	1	2001	0	0	0	5	5	4	4	4	4	3	3
1719	1	2001	0	0	0	5	5	4	4	5	5	4	3
1720	1	2000	0	0	0	4	4	4	4	4	4	4	3
1721	0	1999	0	0	0	5	5	4	4	5	5	4	4
1722	1	2001	0	0	0	5	4	3	3	5	5	3	3
1723	1	2001	0	0	0	5	5	4	4	5	5	3	3
1724	0	2000	0	0	0	5	5	4	4	5	5	4	4
1725	0	2001	0	0	0	4	4	3	3	4	4	3	3
1727	0	2001	0	0	0	5	5	4	4	4	4	3	3
1728	1	2000	0	0	0	5	4	4	4	5	5	3	3
1729	0	2000	0	0	0	4	4	3	3	4	4	3	2
1730	1	2001	0	0	0	5	5	4	4	5	5	4	4
1731	1	2000	0	0	0	4	4	3	3	4	5	4	3
1732	0	2001	0	0	0	5	5	3	3	5	5	4	4
1733	1	2000	0	0	0	5	5	4	4	5	5	4	4
1734	0	2000	0	0	0	5	5	4	4	4	4	3	3
1735	1	2000	0	0	0	5	5	4	4	5	5	4	4
1739	0	2001	0	0	0	4	4	3	3	5	5	4	4
1740	1	2000	0	0	0	4	4	3	3	5	5	4	4
1741	1	2001	0	0	0	5	4	4	3	2	1	2	2
1742	0	2000	0	0	0	4	4	3	3	3	3	3	3
1743	1	2001	0	0	0	3	3	3	3	3	3	3	4
1744	0	2000	0	0	0	5	5	4	4	5	5	4	4
1745	0	2001	0	0	0	5	5	4	4	4	4	4	2
1746	1	2000	0	0	0	4	4	3	3	5	5	3	3
1747	1	2000	0	0	0	5	5	4	4	5	5	3	3
1748	1	2000	0	0	0	5	5	4	4	5	5	4	4
1749	1	2001	0	0	0	5	5	4	3	3	3	3	3
1750	1	2001	0	0	0	4	4	4	3	3	3	3	3
1751	0	2000	0	0	0	5	5	4	4	4	4	4	3
1752	0	2001	0	0	0	5	5	4	4	5	5	4	4
1753	0	2001	0	0	0	5	4	4	3	5	5	4	3
1754	1	2001	0	0	0	4	4	4	3	4	4	3	3
1756	1	2001	0	0	0	4	4	3	3	3	3	1	4
1757	1	2000	0	0	0	5	5	4	4	5	5	4	4
1758	1	2000	0	0	0	5	5	4	3	5	5	4	3
1759	1	2001	0	0	0	3	3	4	4	5	4	4	4
1760	0	2001	0	0	0	5	5	4	4	5	5	4	4
1761	0	2001	0	0	0	5	4	4	3	4	4	4	3
1762	1	2001	0	0	0	5	5	4	4	4	4	3	3
1763	1	2000	0	0	0	5	5	4	4	5	5	4	4
1765	1	2000	0	0	0	5	4	4	3	5	4	4	3
1766	1	2001	0	0	0	5	5	4	4	5	5	3	3
1996	1	2001	0	1	1	4	4	3	3	5	4	3	3
1997	0	2001	0	1	1	3	3	4	4	5	4	4	4
1998	1	2001	0	1	1	5	5	4	4	5	5	4	3
2000	0	2001	0	1	1	4	4	3	3	3	3	3	3
2002	0	2001	0	1	1	5	4	4	4	5	5	3	3
2003	1	2001	0	1	1	4	4	4	4	4	4	3	4
2004	0	2002	0	1	1	5	5	4	4	5	5	4	4
2005	0	2002	0	1	1	5	5	4	3	5	4	3	2
2006	1	2001	0	1	1	5	5	3	3	5	5	3	3
2007	0	2001	0	1	1	5	5	4	4	5	4	4	3
2008	1	2001	0	1	1	5	5	4	4	5	5	3	3
2009	1	2000	0	1	1	4	4	3	3	5	5	4	4
2010	0	2001	0	1	1	5	5	4	4	4	4	3	4
2011	1	2000	0	1	1	4	4	3	3	5	5	4	3
2012	1	2001	0	1	1	3	3	4	4	3	3	3	3
2013	0	2001	0	1	1	4	4	4	3	5	5	4	4
2014	0	2001	0	1	1	4	5	4	4	3	4	3	3
2015	0	2001	0	1	1	4	4	4	3	4	5	4	4
2016	1	2001	0	1	1	4	3	3	3	4	4	3	2
2017	1	2001	0	1	1	4	4	3	3	4	4	4	3
2018	0	2001	0	1	1	4	4	4	3	5	5	3	3
2019	1	2001	0	1	1	5	4	4	4	4	3	3	3
2020	1	2001	0	1	1	4	5	4	3	4	4	4	3
2021	0	2001	0	1	1	5	5	4	4	4	4	4	4
2022	0	2000	0	1	1	4	5	4	4	3	3	3	3
2023	1	2001	0	1	1	4	4	4	3	5	4	3	3
2024	1	2002	0	1	1	4	5	4	4	5	5	4	4
2026	1	2001	0	1	1	5	5	4	4	4	4	4	2
2027	1	2001	0	1	1	5	5	3	3	5	5	3	3
2028	0	2001	0	1	1	5	5	4	4	5	5	4	4
2029	0	2000	0	1	1	5	4	4	3	4	4	3	2
2030	1	2001	0	1	1	5	5	3	3	5	5	2	2
2031	0	2000	0	1	1	5	5	4	3	5	4	4	2
2032	0	2001	0	1	1	5	5	4	4	5	5	4	2
2034	0	2000	0	1	1	4	4	3	3	5	5	4	4
2035	1	2001	0	1	1	3	4	3	3	5	4	3	3
2036	0	2001	0	1	1	5	5	4	4	5	4	3	2
2037	1	2001	0	1	1	5	5	4	4	5	5	3	3
2038	1	2001	0	1	1	5	5	4	4	5	4	4	3
2039	1	2000	0	1	1	5	5	4	4	5	5	4	3
2041	0	2001	0	1	1	4	3	3	3	4	4	3	3
2042	1	2000	0	1	1	5	5	4	4	4	4	3	3
2043	1	2000	0	1	1	4	4	3	3	4	4	3	3
2044	0	2001	0	1	1	5	5	4	4	5	4	3	3
2045	1	2001	0	1	1	4	3	3	2	4	4	3	3
2046	0	2001	0	1	1	5	5	4	4	3	4	3	3
2047	0	2001	0	1	1	4	4	3	3	3	3	3	3
2048	0	2001	0	0	0	5	5	3	3	2	4	2	2
2052	1	2000	0	0	0	5	5	4	2	5	5	4	2
2053	1	2000	0	0	0	5	4	4	3	5	4	3	3
2054	0	2001	0	0	0	4	4	3	3	4	4	3	3
2055	0	2000	0	0	0	4	3	3	2	3	3	3	3
2056	1	2001	0	0	0	5	5	4	4	3	3	2	2
2057	0	2001	0	0	0	4	4	4	3	2	3	3	3
2058	1	2001	0	0	0	4	4	3	3	4	4	3	3
2059	1	2001	0	0	0	5	5	4	4	4	4	3	3
2060	0	2001	0	0	0	4	4	3	3	5	4	3	3
2061	1	2002	0	0	0	5	5	4	3	5	5	4	3
2062	0	2001	0	0	0	4	4	3	3	4	4	3	3
2063	1	2000	0	0	0	5	5	3	3	4	4	3	3
2065	1	2000	0	0	0	4	4	4	4	4	4	3	3
2066	0	2001	0	0	0	5	5	4	4	5	5	4	4
2067	0	2001	0	0	0	5	5	4	3	5	5	4	4
2068	1	2001	0	0	0	5	5	4	4	5	5	3	2
2069	1	2001	0	0	0	5	5	4	3	5	5	4	3
2070	0	2001	0	0	0	5	5	4	4	3	3	4	3
2071	1	2001	0	0	0	4	4	4	4	4	4	3	1
2072	1	2001	0	0	0	5	5	4	4	5	5	4	3
2073	1	2001	0	0	0	5	5	4	4	4	4	3	3
2074	1	2001	0	0	0	5	5	3	3	5	4	3	3
2076	1	2001	0	0	0	3	3	3	3	4	3	3	3
2077	1	2000	0	0	0	5	5	4	4	5	5	3	3
2078	0	2000	0	0	0	5	5	4	4	4	3	3	3
2079	0	2001	0	0	0	5	5	4	4	5	4	4	3
2081	1	2000	0	0	0	5	5	4	4	1	2	3	3
2082	0	2001	0	0	0	5	4	3	3	4	4	3	3
2084	0	2001	0	0	0	5	4	4	4	5	5	4	4
2086	0	2001	0	0	0	3	3	3	3	2	4	4	3
2087	0	2001	0	0	0	5	4	3	3	5	5	3	3
2088	1	2000	0	0	0	3	3	3	3	3	3	3	3
2089	0	2001	0	0	0	5	5	4	4	5	4	3	3
2090	0	2001	0	0	0	5	5	4	4	4	4	4	4
2091	0	2000	0	0	0	5	5	3	3	5	4	4	3
2092	0	2000	0	0	0	3	3	3	3	5	4	3	3
2093	1	2001	0	0	0	5	5	4	4	5	5	4	4
2094	1	2000	0	0	0	5	5	4	3	3	3	3	3
2095	1	2001	0	0	0	4	4	4	3	4	4	3	3
2096	1	2001	0	0	0	5	5	4	3	3	3	3	3
2195	0	2001	0	0	0	5	5	4	4	5	5	4	3
2196	0	2001	0	0	0	3	3	3	3	3	3	3	3
2197	0	2001	0	0	0	5	5	4	4	5	5	4	4
2198	1	2001	0	0	0	4	4	3	3	4	4	3	3
2199	1	2001	0	0	0	4	4	3	3	5	5	4	4
2200	0	2001	0	0	0	5	5	4	4	4	4	3	3
2201	0	2001	0	0	0	5	5	4	4	4	5	3	3
2203	1	2000	0	0	0	5	5	4	3	4	4	3	2
2204	1	2001	0	0	0	5	5	4	3	5	4	2	3
2205	1	2001	0	0	0	4	3	4	4	2	2	2	2
2206	0	2000	0	0	0	4	5	3	3	4	4	2	3
2207	1	2001	0	0	0	5	5	4	3	4	4	3	3
2208	1	2001	0	0	0	5	5	4	4	5	5	4	4
2209	1	1999	0	0	0	5	4	4	3	4	4	3	3
2210	1	2000	0	0	0	5	5	3	4	4	3	3	3
2211	1	2001	0	0	0	3	3	3	3	4	3	3	3
2212	1	1999	0	0	0	5	5	4	4	5	4	3	3
2213	0	2001	0	0	0	4	5	4	4	4	4	3	3
2215	0	2001	0	0	0	4	4	4	4	4	4	2	3
2216	1	2000	0	0	0	4	4	4	4	5	5	4	4
2217	1	2000	0	0	0	3	3	3	3	2	2	2	2
2218	0	2000	0	0	0	5	5	4	4	5	5	3	3
2219	1	2000	0	0	0	4	4	4	3	4	4	2	2
2220	1	2000	0	0	0	5	5	4	3	4	4	3	3
2221	0	2001	0	0	0	4	3	3	3	5	4	4	3
2222	1	2000	0	0	0	4	4	3	2	1	1	1	1
2224	0	2001	0	0	0	5	5	4	3	5	5	4	3
2225	0	2000	0	0	0	5	5	4	3	4	4	2	3
2226	0	2001	0	0	0	4	4	3	3	4	4	3	3
2227	1	2001	0	0	0	5	5	4	3	5	4	3	3
2228	1	2001	0	0	0	4	5	4	3	4	4	4	2
2230	1	2001	0	0	0	5	5	4	4	5	5	3	3
2231	0	2001	0	0	0	5	5	4	3	4	3	4	2
2232	1	2000	0	0	0	5	4	4	4	4	4	4	3
2233	0	2001	0	0	0	4	5	4	3	4	5	3	3
2234	1	2001	0	0	0	4	4	3	3	2	2	2	1
2235	0	2000	0	0	0	5	5	4	4	3	3	3	3
2236	1	2001	0	0	0	5	4	4	4	4	4	4	4
2237	1	2001	0	0	0	5	5	4	3	5	5	4	4
2239	1	2000	0	0	0	5	5	4	4	4	4	3	3
2240	1	2001	0	0	0	4	3	3	3	4	4	3	3
2241	0	2002	0	0	0	5	5	4	4	5	5	4	4
2242	0	2001	0	0	0	5	5	4	3	5	5	4	4
2243	1	2001	0	0	0	4	5	4	4	4	4	3	3
2244	1	2001	0	1	1	4	5	4	4	3	3	4	4
2246	1	2001	0	1	1	4	4	3	3	4	4	3	3
2247	0	2002	0	1	1	5	5	3	3	4	4	2	3
2248	1	2001	0	1	1	4	4	4	3	4	4	3	3
2249	0	2000	0	1	1	4	3	3	3	4	4	1	3
2250	1	2001	0	1	1	3	4	3	3	4	4	3	3
2251	0	2001	0	1	1	5	5	4	4	5	4	4	4
2252	1	2001	0	1	1	5	5	4	4	5	3	3	3
2253	0	2001	0	1	1	5	5	4	4	5	5	4	4
2255	0	2001	0	1	1	5	5	3	3	5	4	3	3
2256	1	2001	0	1	1	5	5	4	4	5	5	3	3
2257	1	2000	0	1	1	5	5	3	3	4	3	3	3
2258	1	2000	0	1	1	3	3	3	3	3	3	1	2
2259	0	2001	0	1	1	4	4	3	2	5	5	3	4
2260	1	2001	0	1	1	4	4	4	4	3	3	2	3
2261	0	2001	0	1	1	5	5	3	3	5	5	3	4
2262	0	2001	0	1	1	5	5	4	3	4	4	2	3
2263	1	2001	0	1	1	5	4	3	3	4	4	3	3
2264	0	2001	0	1	1	5	5	4	4	5	5	4	4
2265	1	2000	0	1	1	4	4	3	3	4	3	2	2
2266	1	2001	0	1	1	5	4	4	3	4	4	3	4
2267	0	2001	0	1	1	4	4	3	3	5	5	3	3
2268	1	2000	0	1	1	3	3	3	3	4	4	2	2
2269	0	2001	0	1	1	3	3	4	4	3	2	3	3
2270	1	2001	0	1	1	4	4	3	4	5	4	3	3
2271	0	2000	0	1	1	5	5	4	4	5	5	4	3
2272	0	2002	0	1	1	4	3	3	3	4	5	3	3
2273	1	2000	0	1	1	5	5	4	4	5	5	3	3
2274	1	1998	0	1	1	4	4	3	3	5	5	4	3
2275	0	2001	0	1	1	5	4	3	3	5	5	3	3
2276	1	2001	0	1	1	5	5	4	4	4	3	2	3
2277	0	2000	0	1	1	5	4	4	4	5	5	4	4
2278	1	2002	0	1	1	4	3	4	4	2	2	2	2
2279	0	2001	0	1	1	5	5	3	3	1	1	1	2
2280	1	2001	0	1	1	4	4	4	4	5	5	3	4
2281	1	2001	0	1	1	5	5	4	4	5	5	4	4
2282	0	2001	0	1	1	4	5	3	3	4	5	3	4
2283	1	2001	0	1	1	4	4	4	4	5	5	3	3
2284	1	2001	0	1	1	4	3	3	3	4	4	3	3
2285	1	2001	0	1	1	4	5	4	3	3	4	3	3
2286	0	2001	0	1	1	5	5	4	3	4	4	4	3
2287	1	2000	0	1	1	5	5	3	3	5	5	3	3
2288	1	2001	0	1	1	4	4	4	4	4	4	2	2
2289	0	2000	0	1	1	5	5	4	4	5	5	4	4
2290	0	2001	0	1	1	4	5	4	4	5	5	4	4
2585	0	2000	0	0	0	5	5	4	4	5	5	4	4
2586	0	2001	0	0	0	5	5	4	4	5	5	4	4
2587	0	2001	0	0	0	5	5	4	4	5	5	4	4
2588	1	2001	0	0	0	5	5	4	4	5	5	4	4
2589	1	2000	0	0	0	5	5	4	4	5	5	4	4
2590	0	2000	0	0	0	5	5	4	3	5	5	3	3
2591	0	2001	0	0	0	5	5	4	4	5	5	4	4
2592	0	2001	0	0	0	5	5	4	4	5	5	4	4
2593	1	2001	0	0	0	5	4	4	3	5	5	3	3
2594	0	2001	0	0	0	5	5	4	3	5	5	4	4
2595	0	2001	0	0	0	5	5	4	3	5	5	4	4
2596	1	2001	0	0	0	5	5	4	4	5	5	4	4
2597	1	2001	0	0	0	5	5	4	4	5	5	4	3
2598	0	2001	0	0	0	5	5	4	4	5	5	4	3
2599	0	2001	0	0	0	5	5	4	4	4	4	3	3
2600	1	2001	0	0	0	5	4	3	3	5	5	3	3
2601	0	2000	0	0	0	5	5	4	4	5	5	4	4
2602	0	2000	0	0	0	5	5	4	4	5	5	4	3
2603	0	2001	0	0	0	5	5	4	4	5	5	4	3
2604	1	2001	0	0	0	5	5	3	3	5	5	3	3
2605	0	2001	0	0	0	4	3	3	3	4	4	3	3
2606	0	2000	0	0	0	5	5	3	3	4	5	3	3
2608	1	2001	0	0	0	5	5	4	4	5	5	4	4
2609	0	2001	0	0	0	5	5	4	3	5	5	4	4
2610	0	2001	0	0	0	5	5	4	3	5	5	4	4
2611	0	2001	0	0	0	5	5	4	3	5	5	4	4
2612	1	2001	0	0	0	5	5	4	4	5	4	4	4
2613	0	2000	0	0	0	5	5	4	4	5	5	4	4
2614	0	2001	0	0	0	5	5	4	4	5	5	3	3
2615	1	2001	0	0	0	5	5	4	4	5	5	4	3
2616	1	2001	0	0	0	5	4	4	4	5	5	4	4
2617	0	2001	0	0	0	5	5	4	3	5	5	4	4
2618	0	2001	0	0	0	4	4	3	3	5	4	2	3
2619	1	2001	0	0	0	5	5	4	4	5	5	4	4
2621	1	2001	0	0	0	5	5	4	4	5	5	4	4
2622	1	2000	0	0	0	5	5	4	4	5	5	4	4
2623	1	2001	0	0	0	5	5	3	3	5	5	4	3
2624	1	2001	0	0	0	5	5	4	4	5	5	4	4
2625	1	2001	0	0	0	5	4	4	4	5	5	4	4
2626	0	2001	0	0	0	5	5	4	3	5	5	4	4
2627	1	2001	0	0	0	5	5	4	4	5	5	4	4
2628	0	2001	0	0	0	5	4	3	3	4	5	4	1
2629	1	2001	0	0	0	5	5	4	3	5	5	4	3
2630	1	2000	0	0	0	5	5	4	4	5	2	4	4
2631	1	2000	0	0	0	5	4	2	4	5	5	4	4
2632	1	2001	0	0	0	5	5	4	3	5	5	4	4
2633	1	2000	0	0	0	4	4	4	4	5	5	3	3
2634	1	1999	0	0	0	5	4	3	3	5	5	4	4
2635	0	2001	0	0	0	5	5	4	4	5	5	3	3
2636	1	2001	0	0	0	5	5	4	4	4	4	3	3
2637	0	2001	0	0	0	5	5	4	4	5	5	4	4
2638	0	2000	0	0	0	5	5	4	4	5	5	4	4
2639	0	2001	0	0	0	5	5	4	4	5	5	4	4
2640	1	2000	0	0	0	4	4	3	3	5	5	4	4
2641	0	2000	0	0	0	5	5	4	4	5	5	4	4
2642	0	2001	0	0	0	5	4	4	4	5	5	4	4
2643	1	2001	0	0	0	5	5	4	4	5	5	4	4
2644	0	2001	0	0	0	3	3	3	3	5	5	3	4
2645	0	2000	0	0	0	4	4	4	4	5	5	4	4
2646	1	2001	0	0	0	5	5	4	4	5	5	4	4
2647	0	2001	0	0	0	5	5	4	4	5	5	4	4
2648	1	2001	0	0	0	5	5	4	4	5	5	4	4
2650	1	2001	0	0	0	5	5	4	4	5	5	4	4
2651	0	2000	0	0	0	5	5	3	3	5	5	3	3
2652	0	2001	0	0	0	5	5	4	4	5	5	4	4
2653	0	2001	0	0	0	5	5	4	3	5	5	4	4
2654	1	2001	0	0	0	5	5	4	4	5	5	4	4
2655	1	2000	0	0	0	5	5	4	4	4	4	3	3
2656	0	2001	0	0	0	4	4	3	3	4	5	4	4
2657	0	2001	0	0	0	5	5	4	4	4	4	4	4
2658	1	2001	0	0	0	4	4	3	3	5	4	4	3
2659	1	2001	0	0	0	5	4	4	4	5	4	4	4
2660	1	2001	0	0	0	5	5	4	4	5	5	3	3
2661	1	2001	0	0	0	5	5	4	4	5	5	4	3
2662	1	2001	0	0	0	5	5	4	4	5	5	4	4
2664	1	2001	0	0	0	5	5	3	4	5	5	4	4
2665	0	2001	0	0	0	5	5	4	4	5	4	4	4
2666	1	2001	0	0	0	5	5	4	4	5	5	4	4
2667	0	2001	0	0	0	5	4	3	3	5	5	4	4
2668	0	2001	0	0	0	5	5	4	4	5	5	4	4
2669	0	2001	0	0	0	4	4	3	3	4	4	3	3
2670	1	2001	0	0	0	4	4	4	3	5	5	4	4
2671	1	2001	0	0	0	4	4	3	3	3	3	3	3
2672	0	2001	0	0	0	5	5	4	4	5	5	4	4
2673	1	2000	0	0	0	4	3	1	3	5	4	3	4
2674	1	2001	0	0	0	5	5	4	4	5	5	4	4
2675	0	2001	0	0	0	5	5	2	4	5	5	1	3
2676	1	2001	0	0	0	5	5	4	4	5	5	4	4
2677	1	2001	0	0	0	5	5	3	4	5	5	4	4
2678	1	2001	0	0	0	5	5	4	4	5	5	4	4
2679	1	2001	0	0	0	5	5	4	4	5	5	4	3
2680	1	2000	0	0	0	5	5	4	4	5	5	4	4
2771	1	2002	0	0	0	5	5	4	4	5	5	4	4
2772	1	2001	0	0	0	5	5	4	4	4	5	4	3
2774	0	2001	0	0	0	5	5	4	4	5	5	4	4
2775	0	2000	0	0	0	5	5	4	4	5	5	4	3
2776	0	2001	0	0	0	5	5	4	4	5	5	4	4
2777	0	2000	0	0	0	5	5	4	4	5	5	4	4
2778	0	1999	0	0	0	5	5	4	4	5	5	4	3
2779	1	2001	0	0	0	5	5	4	3	5	5	3	4
2780	0	2000	0	0	0	5	5	4	4	4	4	3	3
2781	0	2000	0	0	0	5	5	3	3	5	4	3	3
2782	1	2000	0	0	0	5	5	4	4	5	5	4	4
2784	0	2001	0	0	0	4	4	4	3	5	5	4	4
2785	1	2001	0	0	0	5	5	3	3	5	4	3	3
2786	1	1999	0	0	0	1	2	4	4	5	5	4	4
2787	1	1999	0	0	0	5	5	4	4	5	5	4	4
2788	1	2001	0	0	0	5	5	4	4	5	5	4	4
2789	0	2001	0	0	0	5	4	3	3	5	5	3	3
2790	0	2001	0	0	0	5	5	4	4	5	5	4	4
2791	0	1999	0	0	0	5	4	3	3	5	5	3	3
2792	1	2000	0	0	0	5	5	4	4	5	5	4	4
2793	0	1999	0	0	0	5	4	3	3	5	5	3	3
2794	0	2001	0	0	0	5	5	4	4	5	5	4	3
2797	0	2001	0	0	0	5	4	4	4	5	5	4	4
2798	0	2001	0	0	0	4	5	4	4	5	5	4	3
2799	0	2000	0	0	0	5	5	4	3	5	5	4	4
2800	1	2001	0	0	0	4	4	3	3	4	4	3	3
2801	1	2000	0	0	0	4	5	3	4	5	5	4	4
2802	0	2001	0	0	0	5	5	4	4	5	5	4	4
2803	0	2000	0	0	0	5	5	4	4	5	5	4	4
2804	0	2000	0	0	0	4	4	2	2	5	5	3	3
2805	1	2001	0	0	0	5	5	4	4	5	5	4	3
2806	1	2000	0	0	0	4	4	3	3	4	5	4	3
2807	1	2000	0	0	0	5	4	4	4	5	5	4	4
2808	0	2001	0	0	0	5	5	4	4	4	4	3	3
2809	0	2001	0	0	0	5	4	4	3	4	4	3	3
2811	0	2001	0	0	0	5	5	3	4	5	5	3	3
2813	1	2001	0	0	0	5	4	4	4	5	5	4	4
2814	0	2001	0	0	0	5	5	3	3	4	4	3	3
2815	0	2001	0	0	0	5	5	3	3	5	5	4	3
2816	1	2001	0	0	0	5	5	4	4	5	5	4	4
2818	1	2000	0	0	0	5	5	4	4	5	5	4	4
2819	1	2001	0	0	0	3	4	4	4	3	3	3	2
2820	1	2000	0	0	0	3	3	4	3	4	4	4	4
2821	1	2001	0	0	0	5	5	4	4	5	4	4	4
2870	1	2000	0	0	0	5	5	4	4	5	5	4	4
2871	1	2000	0	0	0	5	5	4	4	5	5	4	4
2872	1	2000	0	0	0	5	5	4	4	5	5	4	4
2873	1	2000	0	0	0	4	4	3	3	5	4	3	3
2876	1	2001	0	0	0	5	5	4	4	5	5	4	4
2878	1	2001	0	0	0	5	5	4	4	5	5	4	4
2879	1	2001	0	0	0	4	4	3	3	4	4	3	3
2880	0	2000	0	0	0	5	5	4	3	5	4	4	4
2883	0	2001	0	0	0	5	4	4	3	5	5	4	4
2884	0	2001	0	0	0	5	5	4	4	5	5	4	4
2885	0	2001	0	0	0	5	5	4	4	5	5	4	4
2887	0	2001	0	0	0	4	4	3	3	4	4	3	3
2888	0	2001	0	0	0	5	5	4	4	5	5	3	3
2889	0	2001	0	0	0	5	5	4	4	5	5	3	3
2892	1	2000	0	0	0	5	5	4	4	5	5	4	4
2894	1	2001	0	0	0	5	5	4	3	5	5	4	3
2895	1	2000	0	0	0	4	4	3	3	5	2	3	3
2897	0	2001	0	0	0	5	5	4	3	5	5	4	4
2898	0	2001	0	0	0	5	5	4	3	5	5	3	3
2899	0	2001	0	0	0	4	5	3	3	4	4	3	4
3000	0	1999	0	0	0	5	5	4	4	5	5	4	4
3001	0	2001	0	0	0	5	5	4	4	5	5	4	4
3002	1	2001	0	0	0	5	5	4	4	5	5	4	4
3003	0	2001	0	0	0	4	3	3	3	5	5	3	3
3004	0	2001	0	0	0	5	5	4	4	5	5	4	4
3005	0	2000	0	0	0	5	5	4	4	5	5	4	3
3006	0	2001	0	0	0	5	5	4	4	5	5	4	4
3007	1	2000	0	0	0	5	5	4	4	5	5	4	4
3008	1	2001	0	0	0	5	5	4	4	5	4	4	3
3009	0	2001	0	0	0	5	5	4	4	4	4	3	3
3010	0	2000	0	0	0	4	4	3	3	5	5	3	3
3011	0	2001	0	0	0	4	4	3	3	5	5	4	3
3012	1	2001	0	0	0	5	4	3	3	4	4	3	3
3014	1	2001	0	0	0	5	5	4	3	5	5	4	4
3015	0	2001	0	0	0	5	5	3	3	5	5	4	4
3017	1	2001	0	0	0	5	5	3	3	5	5	4	4
3018	0	2001	0	0	0	5	5	4	4	5	5	4	4
3019	1	2001	0	0	0	5	5	4	4	5	5	4	4
3020	0	2000	0	0	0	5	5	4	4	5	5	4	4
3021	0	1999	0	0	0	5	5	4	4	5	5	3	3
3022	0	2001	0	0	0	4	4	4	4	5	5	3	3
3023	0	2000	0	0	0	5	5	4	4	3	3	3	2
3024	0	2001	0	0	0	5	5	4	4	5	5	4	4
3025	1	2001	0	0	0	5	5	4	4	5	5	4	4
3026	0	2001	0	0	0	3	4	4	4	5	5	4	4
3027	0	2001	0	0	0	3	3	2	3	4	3	3	2
3028	0	2001	0	0	0	5	5	4	4	5	5	4	4
3029	0	2001	0	0	0	5	4	3	3	5	5	4	4
3030	1	2001	0	0	0	5	5	4	3	5	5	4	4
3031	0	2001	0	0	0	4	4	3	3	4	4	3	3
3032	0	2001	0	0	0	5	5	4	3	5	5	4	4
3033	0	2001	0	0	0	3	3	3	4	4	4	3	3
3034	1	2000	0	0	0	5	5	4	3	5	5	4	4
3035	1	2000	0	0	0	5	4	3	3	5	4	4	3
3036	0	1999	0	0	0	5	5	4	4	5	5	4	4
3037	1	2001	0	0	0	4	3	3	3	5	4	4	4
3038	1	2001	0	0	0	5	5	4	4	5	5	4	4
3042	1	2001	0	0	0	5	5	3	3	4	4	3	3
3043	0	2001	0	0	0	5	4	4	4	5	5	4	3
3044	1	2001	0	0	0	4	4	3	3	5	5	4	4
3047	1	2001	0	0	0	4	3	3	2	3	2	3	2
3048	1	2001	0	0	0	5	5	4	4	5	4	3	3
3051	1	2001	0	0	0	5	5	4	4	5	5	4	4
3052	1	2001	0	0	0	5	5	4	3	5	5	4	3
3413	0	2000	0	0	0	5	5	4	3	3	3	3	3
3414	1	2000	0	0	0	3	4	2	2	3	3	4	3
3416	1	2000	0	0	0	4	5	3	3	4	4	3	3
3417	1	2001	0	0	0	4	5	3	2	5	5	4	4
3418	1	2001	0	0	0	5	5	4	3	5	5	3	3
3419	1	2001	0	0	0	5	5	4	3	5	5	3	3
3420	0	2000	0	0	0	4	4	3	3	4	4	4	2
3421	1	2000	0	0	0	1	3	3	3	1	1	4	3
3422	0	2001	0	0	0	5	5	4	4	4	3	3	3
3423	1	2001	0	0	0	5	5	4	4	4	4	3	3
3424	0	2001	0	0	0	5	5	3	3	4	4	4	4
3425	0	2001	0	0	0	4	4	3	3	5	4	3	3
3426	0	2000	0	0	0	4	4	3	3	5	4	3	3
3427	0	2000	0	0	0	4	4	3	3	5	5	4	4
3428	0	2000	0	0	0	5	5	4	4	5	5	4	4
3429	1	2001	0	0	0	4	4	3	3	4	4	3	3
3430	1	2000	0	0	0	5	4	3	3	3	2	3	1
3431	0	2000	0	0	0	3	3	2	3	4	4	4	3
3432	0	2000	0	0	0	4	4	3	3	4	4	3	3
3433	0	2001	0	0	0	4	4	3	3	4	4	3	3
3434	0	2002	0	0	0	5	5	4	4	4	4	3	3
3435	0	2000	0	0	0	5	4	4	3	4	4	4	3
3436	0	2001	0	0	0	4	4	3	3	4	4	3	3
3437	1	2001	0	0	0	5	5	4	2	5	4	3	3
3438	0	2001	0	0	0	4	4	4	3	4	4	3	3
3439	1	2001	0	0	0	5	4	4	3	5	5	4	4
3440	0	2001	0	0	0	5	5	4	4	4	4	3	3
3441	1	2001	0	0	0	2	2	4	4	5	5	4	4
3442	1	2001	0	0	0	5	5	4	1	5	5	4	4
3443	0	2001	0	0	0	4	4	4	3	5	5	4	3
3445	1	2000	0	0	0	4	4	4	4	4	2	4	4
3446	0	2000	0	0	0	5	5	4	3	5	4	4	3
3447	0	2001	0	0	0	4	4	3	3	4	4	3	2
3448	1	2001	0	0	0	4	4	3	3	5	5	4	3
3449	1	2000	0	0	0	4	4	4	4	5	5	4	4
3450	0	2001	0	0	0	5	5	3	3	5	5	4	3
3451	1	2001	0	0	0	5	5	3	3	5	5	3	3
3452	1	2001	0	0	0	5	5	4	3	4	4	3	3
3453	0	2001	0	0	0	4	4	4	3	4	4	3	3
3454	1	2000	0	0	0	3	3	1	1	5	2	1	1
3455	0	2001	0	0	0	5	5	4	3	5	5	4	4
3456	1	2000	0	0	0	5	5	3	3	5	5	4	3
3457	0	2000	0	0	0	5	5	4	4	4	4	4	4
3459	0	2001	0	0	0	5	5	4	3	5	4	3	3
3460	1	2000	0	0	0	5	5	4	4	5	5	4	3
3461	0	2001	0	0	0	5	5	4	3	5	5	4	4
3462	0	2001	0	0	0	4	4	4	3	4	4	3	3
3463	0	2001	0	0	0	4	4	4	4	4	5	4	4
3464	1	2001	0	0	0	4	4	3	3	1	1	3	1
3465	1	2000	0	0	0	4	4	3	3	4	4	3	3
3466	0	2000	0	0	0	4	4	3	3	4	4	3	3
3467	1	2001	0	0	0	3	3	3	3	5	4	4	4
3468	1	2000	0	0	0	4	4	3	3	3	3	3	3
3469	1	2001	0	0	0	5	3	4	3	5	5	2	2
3470	0	2000	0	0	0	4	4	3	3	4	4	3	3
3516	1	2000	0	0	0	5	5	4	4	5	4	3	4
3517	1	2001	0	0	0	5	5	4	4	5	4	3	3
3518	1	2000	0	0	0	4	5	3	3	5	5	3	3
3519	0	2000	0	0	0	5	5	4	4	5	5	4	4
3520	1	2001	0	0	0	4	5	4	4	5	5	4	4
3521	1	2000	0	0	0	5	5	4	4	5	5	4	4
3522	0	2000	0	0	0	5	5	4	4	5	5	4	4
3523	0	2000	0	0	0	5	4	3	3	3	3	3	3
3524	0	2001	0	0	0	5	5	4	4	5	5	4	3
3525	0	2000	0	0	0	5	5	4	4	5	5	4	4
3526	0	2001	0	0	0	5	5	4	4	5	3	3	3
3527	1	1999	0	0	0	5	5	4	4	5	5	4	4
3528	1	2000	0	0	0	5	5	4	4	5	5	4	4
3529	1	2001	0	0	0	5	5	4	4	5	4	3	3
3530	1	2001	0	0	0	5	5	4	4	5	5	4	4
3531	1	2001	0	0	0	5	5	3	3	5	5	4	4
3532	0	2001	0	0	0	5	5	4	3	5	4	3	3
3533	0	1999	0	0	0	5	5	4	4	5	5	4	4
3534	0	2000	0	0	0	4	5	3	3	5	5	4	4
3535	1	2000	0	0	0	5	5	4	4	5	5	4	4
3536	0	2000	0	0	0	3	3	3	4	5	5	4	4
3537	1	2000	0	0	0	5	5	4	4	5	5	4	3
3538	1	2001	0	0	0	5	5	4	4	4	4	3	3
3539	1	2001	0	0	0	5	5	4	4	3	4	3	3
3540	0	2000	0	0	0	5	5	4	4	5	5	4	4
3541	0	2000	0	0	0	5	5	4	3	5	5	4	4
3542	0	2000	0	0	0	3	3	3	4	5	5	3	4
3543	0	2000	0	0	0	5	5	4	4	4	2	3	4
3544	0	2000	0	0	0	4	4	3	3	5	5	4	4
3545	0	2001	0	0	0	4	4	3	3	4	4	3	4
3546	1	2000	0	0	0	5	5	4	3	5	5	4	3
3547	1	2001	0	0	0	5	5	4	3	5	4	4	4
3548	1	2000	0	0	0	5	5	4	4	5	5	4	4
3549	1	2001	0	0	0	5	5	4	3	5	5	4	4
3550	0	2001	0	0	0	3	3	3	3	5	5	4	4
3551	1	2000	0	0	0	5	5	4	4	5	5	4	4
3553	0	2001	0	0	0	5	5	4	4	5	5	4	4
3554	0	2001	0	0	0	5	5	4	3	4	4	3	3
3555	0	2001	0	0	0	4	4	3	2	4	3	1	3
3556	1	2000	0	0	0	3	4	3	3	5	5	4	3
3557	1	2000	0	0	0	5	5	4	4	5	5	4	4
3558	0	2001	0	0	0	5	5	4	4	5	5	4	2
3559	1	2000	0	0	0	5	5	3	3	5	5	3	3
3560	0	2000	0	0	0	5	5	4	4	5	5	4	4
3561	1	2001	0	0	0	5	5	4	4	5	4	3	3
3562	0	2001	0	0	0	5	5	4	4	5	5	4	4
3563	1	2000	0	0	0	5	5	3	3	2	1	3	1
3564	1	2001	0	0	0	5	5	4	4	5	5	4	4
3565	1	2001	0	0	0	5	5	4	3	5	5	4	4
3566	0	2000	0	0	0	5	4	3	3	5	5	3	3
3567	1	2001	0	0	0	5	5	3	3	5	4	3	3
3568	0	2000	0	0	0	5	5	4	4	5	5	4	3
3569	0	2000	0	0	0	5	5	4	4	5	5	4	4
3571	1	2000	0	0	0	5	4	4	4	4	4	3	3
3572	1	2001	0	0	0	5	5	4	3	4	4	4	3
3574	0	2001	0	0	0	5	5	4	4	5	5	4	4
3575	0	2001	0	0	0	5	5	4	4	5	5	4	4
3576	1	2000	0	0	0	2	1	1	3	5	5	4	3
3577	0	2001	0	0	0	5	3	4	4	5	4	3	3
3578	0	2000	0	0	0	5	4	4	4	5	4	4	4
3579	1	2000	0	0	0	5	5	4	4	5	4	4	4
3580	0	2001	0	0	0	4	5	4	4	5	5	4	4
3582	1	2000	0	0	0	5	5	4	4	5	5	4	4
3583	0	2001	0	0	0	5	5	4	4	5	5	4	4
3584	0	2000	0	0	0	5	5	4	3	5	5	4	4
3585	1	2000	0	0	0	5	5	4	4	5	5	4	4
3586	0	2001	0	0	0	5	4	4	3	5	5	4	4
3587	0	2000	0	0	0	5	4	4	4	4	5	4	4
3588	1	2002	0	0	0	5	5	4	4	5	5	4	4
3589	1	2000	0	0	0	5	4	4	3	5	5	4	4
3590	0	2000	0	0	0	4	4	3	3	4	4	3	3
3591	0	2001	0	0	0	5	5	4	4	5	5	3	3
3592	1	2000	0	0	0	5	5	4	4	5	5	4	4
3593	0	2000	0	0	0	5	4	4	4	5	5	4	4
3594	1	2000	0	0	0	5	5	4	4	5	5	3	3
3595	0	2001	0	0	0	5	5	3	3	4	4	3	3
3596	0	2000	0	0	0	3	3	2	2	5	5	4	4
3597	0	2001	0	0	0	5	5	4	3	4	4	4	3
3598	1	2001	0	0	0	5	5	4	4	5	5	3	3
3599	0	2000	0	0	0	5	5	4	4	5	5	4	4
3698	1	1999	0	0	0	5	5	4	3	5	5	4	4
3699	1	2001	0	0	0	5	5	4	4	5	5	4	4
3700	1	2000	0	0	0	5	5	4	4	5	5	3	3
3701	1	2000	0	0	0	5	4	4	3	3	2	2	2
3702	0	2000	0	0	0	5	5	4	3	5	5	4	4
3703	1	2000	0	0	0	4	4	3	3	3	3	3	4
3704	0	2001	0	0	0	4	5	4	4	3	3	3	4
3705	1	2000	0	0	0	5	5	3	3	4	1	1	2
3706	0	2000	0	0	0	5	5	4	4	2	3	2	3
3707	1	2000	0	0	0	5	4	4	4	5	5	4	4
3708	1	2000	0	0	0	4	4	3	3	3	3	3	3
3709	1	2000	0	0	0	5	5	4	4	5	5	4	4
3710	1	2001	0	0	0	5	5	3	3	4	4	3	3
3711	1	2001	0	0	0	5	5	4	4	5	5	4	4
3712	1	1999	0	0	0	5	5	4	4	5	5	3	3
3713	0	2002	0	0	0	5	5	4	4	5	5	4	3
3714	0	2000	0	0	0	4	5	4	4	5	5	4	4
3715	1	2001	0	0	0	5	5	3	3	4	4	3	3
3716	0	2001	0	0	0	5	5	4	4	5	5	4	4
3717	1	2000	0	0	0	5	5	4	4	5	5	3	3
3718	1	2001	0	0	0	5	5	4	4	4	5	3	3
3719	1	2000	0	0	0	5	5	4	4	5	5	4	4
3720	0	2001	0	0	0	5	5	4	4	3	3	2	2
3721	0	2001	0	0	0	5	5	4	4	5	5	4	4
3722	1	1999	0	0	0	4	4	4	3	3	3	4	4
3723	0	2000	0	0	0	4	4	4	4	3	3	2	3
3724	1	2001	0	0	0	5	4	3	3	4	4	3	2
3725	0	2000	0	0	0	5	5	4	4	5	5	3	4
3726	0	2000	0	0	0	5	5	4	4	4	1	2	2
3727	0	2001	0	0	0	5	5	4	4	5	4	3	3
3728	1	2000	0	0	0	5	5	4	4	1	1	1	1
3729	0	2001	0	0	0	4	4	3	3	3	2	3	3
3730	1	2001	0	0	0	5	5	4	4	5	5	4	4
3731	0	2000	0	0	0	4	4	4	4	5	4	3	3
3732	1	2000	0	0	0	4	3	4	3	5	5	3	3
3733	0	2000	0	0	0	5	5	4	4	5	5	3	3
3734	1	2000	0	0	0	5	5	4	4	5	5	3	3
3735	0	2001	0	0	0	5	5	4	4	5	5	4	4
3736	0	2001	0	0	0	5	5	4	4	5	5	4	4
3737	0	2001	0	0	0	5	5	4	3	5	4	3	3
3738	0	2001	0	0	0	5	5	4	4	5	5	4	3
3739	1	2001	0	0	0	5	5	4	4	4	4	4	4
3740	0	2001	0	0	0	5	5	4	4	5	5	4	4
3741	0	2001	0	0	0	5	5	4	3	5	5	4	4
3742	1	2000	0	0	0	4	4	4	4	3	3	3	3
3743	1	2000	0	0	0	5	5	4	4	5	5	3	3
3744	0	2001	0	0	0	5	5	4	4	5	5	4	4
3745	1	2000	0	0	0	5	5	4	4	5	5	4	4
3746	1	2000	0	0	0	5	5	3	3	3	3	4	1
3747	1	2001	0	0	0	5	5	4	4	5	5	3	3
3748	1	2001	0	0	0	5	5	4	4	5	4	4	4
3749	0	2000	0	0	0	5	5	4	4	5	5	4	4
3750	0	2001	0	0	0	5	5	4	4	5	5	4	4
3751	0	2001	0	0	0	5	5	4	4	4	4	4	4
3752	0	2000	0	0	0	5	4	4	4	4	3	3	3
3753	1	2000	0	0	0	5	5	4	4	5	5	4	4
3754	1	2001	0	0	0	4	4	3	3	4	4	3	3
3755	0	2001	0	0	0	5	5	4	4	5	5	4	4
3756	1	2001	0	0	0	5	5	4	4	5	5	4	4
3757	1	2000	0	0	0	5	5	4	3	1	2	3	3
3758	0	2001	0	0	0	5	5	4	4	5	5	4	4
3759	0	2000	0	0	0	4	5	3	3	5	5	3	3
3760	1	2000	0	0	0	5	4	4	4	5	5	4	4
3761	0	2000	0	0	0	5	5	4	4	5	5	4	4
3762	0	2000	0	0	0	5	5	4	4	5	5	4	4
3763	1	2000	0	0	0	5	5	4	4	5	5	4	4
3764	1	2000	0	0	0	5	5	4	4	5	5	3	2
3765	1	2001	0	0	0	5	5	4	3	4	4	4	4
3766	1	2001	0	0	0	5	4	4	4	4	4	3	3
3767	0	2001	0	0	0	5	5	4	4	4	3	2	2
3768	0	2001	0	0	0	5	4	4	3	5	5	3	3
3769	0	2000	0	0	0	5	5	4	4	5	5	3	3
3770	0	2001	0	0	0	5	4	4	4	4	4	3	3
3771	1	1999	0	0	0	4	4	4	4	2	3	2	2
3772	1	2000	0	0	0	4	4	4	3	3	3	3	3
3773	0	2001	0	0	0	4	5	4	4	5	5	3	3
3774	1	2001	0	0	0	3	4	4	4	5	4	4	3
3775	1	2000	0	0	0	5	4	3	3	4	4	3	2
3776	1	2000	0	0	0	5	5	4	4	5	5	4	4
3777	0	2001	0	0	0	5	5	4	4	4	4	3	3
3778	1	2001	0	0	0	5	5	4	4	5	5	3	3
3779	0	2001	0	0	0	4	4	3	3	4	5	3	3
3780	0	2001	0	0	0	5	5	4	4	5	5	3	3
3781	0	2002	0	0	0	4	5	3	3	5	5	4	4
3782	0	2000	0	0	0	5	4	4	4	4	4	3	3
3783	1	2000	0	0	0	5	5	3	3	5	4	3	3
3784	0	2000	0	0	0	5	5	4	4	5	4	3	3
3785	0	2000	0	0	0	5	4	3	2	5	5	4	4
3786	0	2000	0	0	0	5	5	4	4	5	5	3	3
3787	1	1999	0	0	0	5	5	4	4	5	5	3	3
3788	1	2001	0	0	0	4	4	3	3	4	4	3	3
3789	0	2000	0	0	0	4	4	4	4	5	5	4	4
3790	0	2001	0	0	0	5	5	4	4	5	4	3	3
3791	0	2001	0	0	0	4	4	4	4	5	5	4	3
3792	0	2000	0	0	0	5	5	3	3	5	5	3	3
3793	0	2001	0	0	0	5	5	4	4	5	5	4	4
3794	1	2000	0	0	0	5	4	3	3	5	1	1	1
3795	0	2000	0	0	0	5	5	4	3	5	5	4	3
3796	0	2001	0	0	0	5	5	4	4	4	4	4	4
3797	1	2001	0	0	0	5	4	4	4	3	4	4	4
3799	1	2000	0	0	0	4	4	3	3	4	4	3	3
3800	0	2001	0	0	0	5	5	4	4	3	3	1	1
3801	0	2000	0	0	0	5	5	4	4	5	5	3	3
3802	1	2001	0	0	0	3	4	3	3	4	4	3	3
3803	0	2000	0	0	0	5	5	4	4	5	4	4	4
3804	0	2001	0	0	0	4	4	3	3	4	4	2	2
3805	1	2000	0	0	0	3	1	3	2	3	3	3	3
3807	1	2000	0	0	0	5	4	4	3	4	4	3	3
3808	1	2001	0	0	0	5	5	4	4	5	5	3	3
3809	0	2000	0	0	0	5	5	4	4	5	5	4	4
3810	0	2000	0	0	0	5	5	4	4	5	5	4	4
3811	0	1999	0	0	0	5	5	4	4	5	5	4	4
3812	0	2000	0	0	0	5	5	4	4	4	4	3	3
3813	1	2001	0	0	0	5	5	3	3	5	5	4	4
3814	0	2001	0	0	0	5	5	4	4	5	5	4	4
3815	1	2001	0	0	0	5	5	4	4	4	4	3	3
3816	0	2001	0	0	0	5	5	4	4	5	5	3	3
3817	0	2000	0	0	0	5	4	3	3	5	5	4	4
3818	0	2001	0	0	0	5	5	4	4	2	4	3	3
3819	1	2000	0	0	0	5	5	4	4	4	4	3	3
3820	0	2001	0	0	0	5	5	3	3	5	5	3	3
3821	0	2001	0	0	0	5	5	4	4	5	5	4	4
3822	0	2001	0	0	0	5	5	4	4	5	5	4	4
3823	1	2000	0	0	0	5	5	4	4	5	5	4	4
3824	0	2001	0	0	0	5	5	4	4	5	5	4	4
3825	1	2001	0	0	0	5	5	4	4	5	5	3	3
3826	1	2001	0	0	0	5	4	4	3	5	5	3	3
3827	0	2000	0	0	0	4	4	4	2	5	5	3	3
3911	0	2001	0	0	0	5	5	4	4	5	5	4	3
3913	1	2001	0	0	0	5	5	4	4	4	4	4	2
3915	0	2001	0	0	0	5	5	4	4	5	5	4	4
3916	0	2000	0	0	0	4	4	3	3	4	4	3	3
3917	0	2001	0	0	0	5	5	4	4	5	5	4	4
3918	0	2000	0	0	0	4	4	3	3	4	4	3	3
3919	0	2001	0	0	0	4	4	3	2	5	5	4	2
3920	0	2000	0	0	0	5	5	4	4	5	5	4	4
3922	1	2001	0	0	0	5	5	4	3	4	4	3	3
3923	1	2001	0	0	0	5	4	3	3	5	5	4	4
3924	1	2000	0	0	0	5	5	4	4	5	5	4	4
3925	0	2001	0	0	0	5	5	4	4	5	5	4	4
3926	0	2001	0	0	0	5	5	4	4	5	5	4	4
3927	0	2001	0	0	0	5	5	4	4	5	5	4	4
3929	1	2001	0	0	0	5	5	4	4	5	5	4	4
3930	0	2001	0	0	0	5	5	4	4	4	3	3	3
3931	1	2001	0	0	0	4	4	3	3	5	5	3	3
3932	1	2001	0	0	0	5	5	4	4	5	5	4	4
3934	1	2001	0	0	0	5	4	3	3	5	4	4	3
3935	1	2000	0	0	0	5	5	4	4	5	5	4	4
3936	1	2001	0	0	0	5	5	4	4	5	5	4	4
3937	0	2001	0	0	0	5	5	4	4	5	5	4	4
3938	1	2000	0	0	0	4	4	4	3	5	5	3	3
3939	0	2001	0	0	0	4	5	4	3	5	5	4	3
3940	1	2001	0	0	0	4	4	4	3	5	5	4	4
3942	0	2001	0	0	0	5	5	4	4	4	4	3	3
3944	1	2000	0	0	0	5	5	4	4	4	4	3	3
3945	0	2000	0	0	0	5	5	4	3	3	4	3	3
3946	1	2000	0	0	0	5	5	4	4	4	4	3	3
3947	0	2001	0	0	0	5	5	4	3	5	5	3	4
3948	1	2001	0	0	0	5	5	4	4	4	4	3	3
3949	0	2001	0	0	0	5	5	4	4	5	5	4	4
3950	1	2001	0	0	0	5	5	4	3	3	5	3	3
3951	1	2001	0	0	0	5	5	4	4	5	5	4	4
3952	1	2000	0	0	0	5	5	4	3	4	4	3	3
3953	1	2001	0	0	0	5	5	4	3	5	5	4	4
3955	1	2000	0	0	0	5	5	4	4	3	3	2	3
3956	0	2001	0	0	0	5	5	4	4	5	5	4	4
3958	0	2001	0	0	0	5	5	4	3	4	4	2	3
3962	1	2000	0	0	0	5	5	4	3	5	5	3	3
3963	0	2000	0	0	0	5	5	3	3	2	2	1	2
3964	1	2001	0	0	0	5	5	4	4	5	5	4	4
3965	1	2000	0	0	0	5	5	4	3	5	5	3	3
3966	0	2000	0	0	0	5	5	3	3	5	5	4	3
3967	0	2001	0	0	0	5	5	4	4	4	3	4	4
3968	0	2001	0	0	0	5	5	4	4	4	4	3	3
3970	0	2000	0	0	0	5	5	4	3	4	4	3	3
4002	1	2001	0	0	0	4	4	4	3	4	4	4	3
4003	0	2001	0	0	0	5	5	4	4	5	4	4	3
4004	0	2001	0	0	0	4	4	3	3	3	3	3	3
4005	1	2001	0	0	0	5	5	3	3	5	5	4	3
4006	0	2000	0	0	0	5	5	4	4	5	5	4	4
4007	0	2001	0	0	0	5	5	4	4	5	5	1	1
4008	1	2001	0	0	0	5	5	4	4	4	4	3	3
4010	1	2001	0	0	0	5	5	4	4	5	4	3	3
4011	0	2001	0	0	0	5	5	4	3	5	4	4	3
4012	1	2000	0	0	0	4	4	3	3	4	4	3	3
4013	1	2000	0	0	0	5	5	4	4	5	4	4	4
4016	0	2000	0	0	0	5	5	4	4	5	4	3	3
4018	0	2000	0	0	0	5	5	3	3	5	4	3	3
4019	1	2001	0	0	0	5	5	4	4	5	5	4	4
4020	0	2000	0	0	0	5	5	4	4	5	5	3	3
4021	1	1999	0	0	0	5	5	3	3	5	4	3	3
4023	0	2001	0	0	0	5	5	4	4	5	5	4	3
4024	1	2001	0	0	0	5	4	4	3	4	5	4	3
4026	1	2001	0	0	0	5	5	3	3	5	5	3	3
4027	1	2001	0	0	0	4	4	3	3	5	5	4	3
4028	0	2001	0	0	0	4	4	3	3	3	3	3	3
4030	0	2000	0	0	0	5	5	4	4	5	5	4	4
4031	0	2001	0	0	0	4	4	4	4	5	5	4	3
4032	1	2001	0	0	0	5	5	3	3	5	5	3	3
4034	0	2000	0	0	0	5	5	4	4	5	5	4	4
4035	1	2001	0	0	0	5	5	4	4	5	5	4	4
4036	0	2001	0	0	0	4	4	3	3	4	4	3	3
4037	1	2001	0	0	0	5	5	4	3	5	5	4	4
4038	1	2000	0	0	0	5	5	4	4	4	4	4	4
4039	0	2001	0	0	0	4	4	3	3	4	4	3	3
4040	1	2000	0	0	0	4	4	3	3	4	5	3	3
4041	0	2000	0	0	0	3	3	3	3	4	4	3	3
4042	1	2000	0	0	0	5	5	4	4	5	4	4	4
4126	1	2001	0	0	0	4	4	3	3	4	4	3	3
4127	1	2000	0	0	0	4	4	3	3	4	4	3	3
4128	1	2000	0	0	0	5	4	4	4	5	5	3	3
4129	1	2000	0	0	0	4	4	3	3	5	5	4	4
4130	1	2001	0	0	0	5	5	4	4	5	5	4	3
4131	1	2000	0	0	0	5	5	3	3	4	4	3	3
4132	1	2001	0	0	0	4	5	4	3	5	5	4	4
4133	0	2001	0	0	0	5	4	3	3	4	4	4	3
4134	0	2001	0	0	0	5	5	4	4	5	5	4	3
4135	0	2001	0	0	0	4	4	3	3	5	5	3	2
4136	0	2001	0	0	0	5	5	4	3	4	5	4	4
4137	0	2001	0	0	0	4	4	4	4	5	5	4	4
4138	0	2001	0	0	0	5	5	4	3	4	5	4	4
4139	1	2000	0	0	0	5	5	3	3	5	5	4	4
4140	1	2000	0	0	0	4	4	3	3	4	4	3	3
4142	1	2001	0	0	0	5	5	4	4	5	5	4	4
4143	0	2000	0	0	0	5	5	4	4	5	5	3	3
4144	0	2001	0	0	0	4	4	4	4	5	5	3	3
4146	0	2001	0	0	0	4	4	4	3	3	3	3	3
4148	1	2001	0	0	0	5	4	3	3	5	5	4	3
4149	0	2001	0	0	0	3	3	1	3	4	4	3	3
4151	1	2001	0	0	0	3	3	2	2	3	3	3	3
4217	0	2001	0	0	0	4	4	3	4	4	4	4	3
4218	0	2000	0	0	0	4	4	4	4	5	5	4	3
4219	1	2000	0	0	0	5	5	4	4	5	5	3	3
4220	0	2001	0	0	0	5	5	4	3	5	5	3	3
4221	0	2000	0	0	0	5	5	4	4	5	5	4	3
4222	0	2000	0	0	0	4	4	3	3	5	4	4	4
4223	1	2000	0	0	0	4	4	3	3	4	4	3	3
4224	1	2000	0	0	0	5	5	4	4	5	5	3	3
4225	0	2000	0	0	0	5	5	4	4	5	5	4	4
4226	0	2000	0	0	0	5	5	4	4	5	5	3	3
4227	1	2000	0	0	0	4	4	3	3	4	4	3	3
4228	1	2001	0	0	0	5	5	4	4	5	5	3	3
4230	1	2001	0	0	0	5	5	4	4	5	5	4	4
4231	1	2000	0	0	0	5	5	4	4	5	5	4	4
4232	0	2000	0	0	0	5	4	4	4	5	5	3	3
4233	0	2001	0	0	0	5	4	3	3	5	5	4	4
4234	1	2001	0	0	0	4	4	3	3	5	5	4	4
4235	1	2000	0	0	0	5	5	4	4	5	5	4	4
4237	0	2000	0	0	0	4	4	4	4	5	5	3	3
4238	0	2000	0	0	0	5	5	4	4	5	5	4	4
4239	0	2000	0	0	0	5	5	3	3	5	5	3	3
4240	0	2001	0	0	0	5	5	3	3	5	5	3	3
4241	0	2000	0	0	0	3	3	3	3	5	5	3	3
4242	1	2001	0	0	0	5	5	4	3	5	5	3	3
4243	0	2000	0	0	0	5	5	4	4	5	5	4	4
4244	0	2001	0	0	0	5	5	4	3	5	5	4	4
4245	0	2000	0	0	0	5	5	4	4	5	5	4	4
4246	0	2001	0	0	0	5	5	3	3	5	5	4	4
4248	1	2001	0	0	0	5	5	4	4	5	5	4	4
4249	1	2001	0	0	0	5	4	3	3	5	5	4	3
4250	0	2001	0	0	0	5	5	4	4	5	5	4	4
4251	1	2000	0	0	0	5	5	4	3	5	5	4	4
4252	0	2001	0	0	0	5	5	4	4	5	5	3	3
4253	0	2000	0	0	0	5	5	4	4	5	5	4	4
4254	0	2001	0	0	0	4	4	4	4	5	4	4	4
4256	1	2002	0	0	0	4	3	4	4	5	4	4	4
4257	1	2000	0	0	0	4	5	4	4	5	5	3	3
4259	1	2001	0	0	0	5	5	3	3	5	5	4	4
4260	1	2001	0	0	0	5	5	3	3	5	5	3	3
4261	0	2001	0	0	0	4	4	3	3	5	5	4	4
4263	0	2001	0	0	0	5	5	4	4	5	5	4	3
4264	1	2000	0	0	0	5	5	4	4	5	5	4	4
4265	0	2000	0	0	0	4	4	3	3	5	4	3	3
4266	1	2000	0	0	0	5	5	4	4	5	5	4	4
4267	1	2001	0	0	0	5	5	4	4	5	5	4	4
4268	1	2001	0	0	0	4	4	3	3	3	3	3	3
4269	1	2001	0	0	0	5	5	4	4	5	5	4	4
4270	0	2001	0	0	0	4	5	4	3	4	4	3	3
4271	0	2001	0	0	0	5	5	4	4	5	5	4	4
4272	0	2000	0	0	0	5	5	4	4	5	5	4	4
4449	0	2000	0	1	1	4	4	3	3	5	5	4	4
4451	0	2000	0	1	1	4	4	3	3	4	4	3	3
4452	1	2001	0	1	1	4	4	3	3	3	3	3	3
4454	1	2000	0	1	1	4	4	4	4	4	5	3	3
4458	1	2000	0	1	1	5	5	4	4	5	5	4	3
4459	1	2001	0	1	1	4	4	3	3	4	4	3	3
4460	1	2001	0	1	1	4	4	3	3	3	3	3	3
4464	0	2001	0	1	1	4	4	4	3	4	4	4	3
4469	0	2001	0	1	1	4	4	3	3	4	4	3	3
4470	1	2001	0	1	1	4	4	3	3	4	4	3	3
4471	1	2001	0	1	1	5	5	4	4	5	5	4	4
4473	0	2001	0	1	1	4	4	3	4	4	4	3	2
4474	1	2001	0	1	1	4	4	3	3	4	4	4	3
4475	0	2001	0	1	1	4	5	3	3	5	5	3	2
4477	1	2000	0	1	1	4	4	4	4	4	4	3	3
4478	1	2000	0	1	1	5	5	4	4	5	5	4	4
4479	0	2000	0	1	1	4	4	3	3	3	3	3	3
4481	1	2001	0	1	1	5	5	4	3	4	4	3	3
4482	1	2001	0	1	1	5	4	3	3	3	5	4	3
4483	0	2001	0	1	1	4	4	4	4	3	3	2	3
4586	1	2000	0	0	0	5	5	4	4	5	5	3	4
4587	1	2000	0	0	0	3	3	2	3	3	3	3	3
4588	0	2000	0	0	0	4	4	4	4	5	5	4	3
4589	1	2001	0	0	0	5	5	4	4	5	5	4	3
4591	0	2001	0	0	0	4	4	3	3	5	5	4	4
4592	0	2000	0	0	0	5	5	2	3	4	4	3	3
4594	0	2000	0	0	0	5	5	4	4	5	5	4	4
4595	0	2000	0	0	0	5	5	4	4	5	5	4	4
4596	0	2001	0	0	0	5	5	4	4	5	5	4	4
4597	1	2001	0	0	0	4	3	4	4	5	5	3	3
4599	0	2001	0	0	0	5	5	3	3	5	5	4	3
4603	1	2001	0	0	0	5	4	3	3	5	5	4	3
4604	1	2001	0	0	0	4	4	3	3	5	5	4	3
4606	0	2000	0	0	0	4	4	4	4	5	5	4	4
4607	1	2001	0	0	0	4	4	3	3	3	3	4	3
4608	0	2001	0	0	0	4	4	3	3	5	5	4	4
4609	1	2001	0	0	0	5	5	4	4	5	4	4	3
4610	0	2000	0	0	0	5	4	4	4	4	3	3	3
4614	1	2001	0	0	0	3	3	3	3	4	4	3	3
4615	0	2000	0	0	0	5	4	4	4	5	5	4	4
4616	1	2001	0	0	0	5	5	4	4	5	5	4	4
4617	1	2000	0	0	0	5	5	4	4	5	5	4	3
4618	1	2000	0	0	0	4	4	3	3	4	4	4	4
4677	0	2001	0	0	0	4	4	4	4	5	5	4	4
4678	0	2001	0	0	0	5	5	3	3	5	5	3	3
4679	0	2001	0	0	0	5	5	4	4	4	5	4	4
4680	1	2001	0	0	0	5	5	3	3	5	5	3	3
4683	0	2001	0	0	0	5	5	4	4	5	5	4	3
4684	0	2000	0	0	0	4	4	3	3	5	5	3	3
4685	1	2001	0	0	0	3	4	4	3	4	4	3	3
4686	0	2001	0	0	0	5	5	4	4	4	5	4	4
4687	0	2001	0	0	0	5	5	4	3	5	5	3	3
4688	1	2001	0	0	0	5	5	4	4	5	5	3	3
4689	1	2000	0	0	0	5	5	4	3	5	5	4	3
4690	1	2001	0	0	0	5	5	4	4	5	5	4	4
4692	1	2000	0	0	0	4	5	3	3	4	4	3	3
4693	1	2001	0	0	0	4	4	4	1	5	5	4	4
4694	0	2001	0	0	0	3	3	3	3	3	3	4	3
4695	1	2000	0	0	0	3	3	3	3	3	3	3	3
4697	1	2001	0	0	0	4	4	3	3	5	4	4	3
4699	0	2000	0	0	0	4	4	4	4	4	4	3	3
4700	1	2001	0	0	0	5	4	4	4	5	5	3	3
4701	0	2000	0	0	0	4	4	3	3	4	4	3	3
4703	1	2001	0	0	0	4	5	4	4	4	4	3	3
4704	1	2001	0	0	0	5	4	4	4	5	5	4	4
4705	1	2001	0	0	0	5	5	4	3	5	5	4	4
4706	0	2001	0	0	0	4	4	3	3	4	4	3	3
4707	0	2001	0	0	0	5	5	3	3	4	4	3	3
4708	1	2000	0	0	0	3	3	3	3	3	3	3	2
4709	0	2001	0	0	0	4	4	3	3	4	4	3	3
4710	0	2001	0	0	0	4	4	4	4	4	4	3	4
4711	0	2001	0	0	0	4	4	3	3	5	5	3	4
4713	1	2000	0	1	1	5	5	4	4	5	5	3	3
4714	1	2000	0	1	1	5	5	4	3	4	4	3	3
4715	1	2000	0	1	1	4	4	4	2	3	3	3	3
4716	1	2000	0	1	1	4	4	4	3	4	4	4	4
4717	0	2000	0	1	1	3	3	4	2	3	3	2	2
4718	0	2001	0	1	1	4	4	3	3	4	4	3	3
4721	0	2001	0	1	1	4	4	3	3	5	5	3	3
4722	1	2000	0	1	1	5	5	4	4	5	5	4	4
4724	0	2001	0	1	1	5	5	4	4	5	5	4	4
4725	1	2000	0	1	1	4	4	4	4	4	4	3	3
4727	0	2001	0	1	1	5	5	4	4	4	4	3	3
4728	0	2001	0	1	1	5	5	4	4	4	4	3	3
4730	1	2001	0	1	1	5	5	4	4	3	4	3	3
4732	0	2000	0	1	1	4	4	4	4	5	4	3	3
4733	0	2000	0	1	1	4	4	3	3	4	4	3	3
4734	0	2001	0	1	1	5	5	4	4	4	4	3	3
4735	1	2000	0	1	1	5	5	4	4	5	5	3	3
4736	1	2000	0	1	1	4	4	3	3	5	5	4	3
4737	1	2001	0	1	1	5	5	4	4	4	5	3	3
4738	1	2001	0	1	1	5	5	3	4	5	5	3	4
4739	0	2001	0	1	1	5	5	4	4	5	5	4	4
4740	0	2001	0	1	1	5	5	4	3	4	4	3	3
4741	0	2001	0	1	1	4	4	4	4	5	5	4	4
4742	1	2000	0	1	1	5	5	4	4	5	5	4	4
4743	0	2001	0	1	1	4	4	4	3	5	5	4	3
4745	0	2000	0	1	1	3	4	4	4	3	3	4	3
4746	1	2001	0	1	1	5	5	4	3	4	4	3	3
4747	1	2001	0	1	1	5	5	4	4	4	4	3	3
4844	1	2000	0	0	0	5	4	4	3	5	5	4	3
4845	0	2001	0	0	0	4	4	4	4	5	5	4	3
4846	0	2000	0	0	0	5	4	2	4	5	4	3	3
4847	1	2001	0	0	0	3	4	3	3	4	4	3	3
4848	1	2001	0	0	0	4	4	4	4	4	4	4	4
4849	1	2001	0	0	0	4	4	3	3	5	4	3	3
4850	0	2000	0	0	0	5	5	4	4	4	4	3	3
4851	1	2001	0	0	0	5	5	4	4	5	5	3	3
4852	1	2001	0	0	0	5	4	4	4	5	5	3	3
4853	0	2001	0	0	0	5	5	3	3	5	5	3	4
4854	1	2001	0	0	0	4	4	3	3	5	5	4	4
4855	1	2000	0	0	0	4	4	3	3	5	5	3	3
4857	1	2000	0	0	0	4	5	4	4	5	4	3	3
4858	0	2000	0	0	0	5	5	3	3	5	4	3	3
4859	0	2001	0	0	0	4	4	3	3	5	5	3	3
4860	1	2001	0	0	0	4	4	3	3	5	4	3	3
4861	0	2001	0	0	0	4	4	3	3	5	4	3	3
4862	0	2000	0	0	0	4	4	3	3	4	4	3	3
4863	0	2000	0	0	0	5	4	4	3	5	5	3	3
4864	1	2001	0	0	0	4	4	4	4	5	5	4	4
4865	0	2001	0	0	0	5	5	4	4	5	5	4	4
4866	1	2000	0	0	0	5	5	4	4	5	5	4	4
4867	0	2001	0	0	0	4	4	4	3	4	4	4	4
4868	0	2001	0	0	0	4	4	3	3	4	4	3	3
4869	1	2000	0	0	0	5	4	3	3	5	4	3	3
4870	0	2000	0	0	0	3	3	3	3	3	3	3	3
4871	0	2000	0	0	0	5	5	4	4	5	5	4	4
4872	0	2001	0	0	0	5	5	3	4	4	4	3	3
4874	1	2001	0	0	0	5	5	4	4	4	4	3	3
4875	1	2001	0	0	0	4	4	3	3	4	4	3	3
4876	0	2001	0	0	0	5	5	4	4	4	4	3	3
4877	1	2000	0	0	0	5	5	3	3	4	4	3	3
4878	1	2001	0	0	0	5	5	4	4	5	5	3	3
4879	0	2000	0	0	0	5	4	4	4	4	4	3	3
4880	0	2001	0	0	0	4	4	3	3	5	4	4	3
4884	0	2001	0	0	0	5	4	3	3	4	5	4	3
4999	1	2000	0	0	0	4	4	3	3	5	5	4	3
5000	0	2000	0	0	0	3	4	3	3	4	4	3	3
5001	1	2001	0	0	0	4	4	3	3	5	5	4	4
5002	1	2000	0	0	0	5	5	4	4	5	5	4	3
5003	0	2001	0	0	0	4	4	4	4	5	5	4	4
5005	1	2001	0	0	0	4	4	3	3	5	4	3	3
5006	1	1999	0	0	0	3	3	3	3	4	4	3	3
5007	0	2000	0	0	0	5	5	4	4	4	5	4	4
5008	1	2000	0	0	0	4	4	3	3	4	4	3	3
5009	0	2000	0	0	0	3	3	3	2	3	3	3	3
5010	0	2001	0	0	0	5	5	4	4	4	3	3	3
5012	0	2001	0	0	0	4	4	4	4	4	4	3	3
5013	1	2001	0	0	0	4	5	3	3	5	4	4	3
5014	1	2001	0	0	0	4	4	4	4	4	4	3	3
5015	1	2000	0	0	0	5	5	4	4	5	5	4	3
5017	1	1999	0	0	0	5	5	4	4	5	5	4	4
5018	1	2001	0	0	0	5	5	4	4	5	5	3	3
5019	1	2000	0	0	0	5	5	4	3	4	4	4	3
5020	0	2000	0	0	0	5	4	4	3	5	5	4	4
5021	1	2001	0	0	0	5	5	3	3	5	5	4	4
5022	0	2000	0	0	0	4	4	3	3	5	5	3	3
5023	0	2001	0	0	0	5	5	4	3	3	3	3	3
5026	1	2001	0	0	0	4	4	3	3	4	4	3	3
5027	0	2000	0	0	0	5	5	4	3	4	4	3	3
5028	1	2000	0	0	0	5	5	4	3	5	5	4	3
5029	1	2001	0	0	0	5	5	4	3	5	4	2	3
5030	0	2001	0	0	0	5	5	4	4	5	4	4	4
5031	1	2001	0	0	0	4	3	3	3	4	2	4	3
5034	1	2001	0	0	0	5	5	4	3	5	4	3	3
5035	1	2001	0	0	0	3	3	4	3	4	3	4	3
5036	1	2001	0	0	0	4	4	4	3	3	3	4	1
5099	1	1999	0	0	0	4	4	3	3	3	4	3	3
5101	0	2000	0	0	0	4	4	4	4	4	4	4	3
5102	1	2000	0	0	0	5	4	4	3	4	5	3	3
5103	0	2001	0	0	0	4	4	3	3	4	3	3	3
5105	1	2001	0	0	0	4	4	3	3	4	4	3	3
5106	1	2000	0	0	0	4	4	3	3	4	4	4	4
5110	0	1999	0	0	0	5	5	3	3	4	5	3	3
5113	1	2000	0	0	0	5	5	4	4	5	5	4	3
5116	1	2000	0	0	0	4	4	3	3	5	5	4	3
5118	1	2001	0	0	0	5	4	4	3	5	5	4	4
5119	0	2001	0	0	0	4	4	4	4	4	5	4	3
5122	1	1999	0	0	0	4	4	3	3	4	4	4	3
5123	1	2001	0	0	0	5	4	3	3	5	4	3	3
5126	0	2000	0	0	0	4	4	4	3	5	3	3	3
5129	1	2001	0	0	0	3	3	3	3	4	4	3	2
5131	0	2000	0	0	0	5	5	4	3	5	5	3	3
5132	0	2001	0	0	0	4	4	3	3	5	5	4	3
5133	0	1999	0	0	0	4	4	3	3	4	4	3	3
5235	0	2001	0	0	0	4	4	3	3	3	3	2	3
5236	0	2001	0	0	0	3	3	3	3	3	4	3	3
5237	0	2001	0	0	0	5	5	3	3	5	5	2	3
5238	1	2001	0	0	0	5	5	4	4	4	4	2	3
5239	1	2001	0	0	0	5	5	4	4	5	5	3	3
5240	1	2001	0	0	0	5	5	4	4	3	3	4	4
5241	0	2001	0	0	0	5	5	4	4	4	5	4	3
5242	0	2000	0	0	0	5	5	4	4	5	4	3	3
5243	1	2000	0	0	0	5	5	3	3	4	4	2	3
5245	1	2001	0	0	0	3	3	3	3	4	3	2	3
5246	0	2001	0	0	0	5	5	4	4	3	4	3	4
5247	0	2001	0	0	0	5	4	4	3	4	4	3	3
5248	0	2000	0	0	0	4	3	3	3	4	4	3	3
5249	0	2001	0	0	0	4	4	3	3	5	5	4	4
5250	1	2000	0	0	0	4	4	3	3	4	4	2	3
5251	0	2000	0	0	0	5	4	4	3	3	3	4	3
5252	0	2000	0	0	0	5	5	3	3	5	5	4	3
5253	1	2001	0	0	0	4	4	3	3	4	4	3	3
5254	1	2001	0	0	0	4	4	3	3	4	4	3	3
5255	0	2001	0	0	0	5	5	4	4	4	4	4	4
5256	1	2001	0	0	0	5	5	4	3	5	5	4	4
5257	0	2001	0	0	0	5	5	4	4	5	5	4	4
5258	0	2001	0	0	0	4	4	3	3	4	4	3	3
5259	0	2000	0	0	0	4	5	4	3	4	4	3	3
5260	1	2001	0	0	0	4	5	4	4	4	5	3	3
5261	1	2000	0	0	0	4	4	4	4	5	4	4	4
5262	0	2000	0	0	0	4	4	3	2	3	3	3	3
5263	0	2001	0	0	0	4	4	4	3	4	4	3	3
5264	1	2001	0	0	0	4	4	3	3	4	4	2	3
5265	0	2001	0	0	0	4	4	3	3	5	5	4	4
5266	0	2001	0	0	0	4	4	3	2	4	4	3	4
5267	1	1999	0	0	0	3	3	3	3	4	4	3	3
5268	1	2001	0	0	0	4	4	3	3	4	4	2	3
5269	1	2001	0	0	0	5	5	4	4	4	5	4	4
5270	0	2000	0	0	0	4	4	3	3	4	4	3	3
5271	1	2000	0	0	0	5	5	4	4	4	4	4	4
5272	0	2001	0	0	0	5	4	4	4	5	4	2	3
5273	1	2000	0	0	0	4	4	3	3	5	5	4	4
5274	1	2001	0	0	0	5	5	4	4	5	5	4	4
5275	0	2000	0	0	0	5	5	4	4	5	5	4	4
5276	0	2001	0	0	0	3	3	3	3	3	3	1	3
5277	1	2000	0	0	0	5	5	4	4	4	5	4	3
5278	1	2001	0	0	0	5	5	4	4	5	5	4	3
5279	0	2001	0	0	0	5	5	4	3	4	4	4	4
5280	1	2001	0	0	0	4	4	3	3	4	4	3	3
5281	0	2000	0	0	0	4	4	3	2	5	5	3	3
5282	0	2001	0	0	0	4	4	3	4	3	3	3	3
5284	1	2000	0	0	0	4	3	3	3	4	5	3	3
5285	0	2001	0	0	0	5	5	4	4	5	5	3	3
5286	1	2000	0	0	0	4	4	4	4	5	5	3	3
5287	1	2000	0	0	0	5	5	4	4	4	4	3	3
5288	0	2000	0	0	0	5	5	4	3	5	5	4	4
5289	1	2000	0	0	0	5	4	4	4	5	5	3	3
5290	0	2001	0	0	0	4	4	4	4	4	4	4	4
5292	0	2001	0	0	0	4	4	3	3	4	4	4	3
5293	0	2001	0	0	0	4	4	3	3	3	3	3	3
5294	0	2000	0	0	0	5	4	4	4	4	4	3	3
5295	1	2001	0	0	0	5	5	4	4	5	4	4	4
5296	1	2001	0	0	0	5	5	3	3	4	4	3	3
5297	0	2001	0	0	0	5	4	4	3	4	4	4	3
5298	1	2000	0	0	0	4	4	4	4	5	5	3	3
5299	0	2001	0	0	0	5	5	4	3	4	4	3	3
5301	0	2001	0	0	0	3	4	3	3	4	3	3	3
5302	1	2001	0	0	0	3	3	3	3	4	4	3	3
5303	0	2000	0	0	0	4	4	3	3	4	4	3	3
5304	1	2001	0	0	0	5	5	4	4	5	4	3	3
5305	0	2001	0	0	0	4	4	3	3	3	4	3	3
5306	1	2000	0	0	0	5	5	4	4	5	5	4	3
5307	0	2001	0	0	0	4	4	3	3	4	5	3	4
5308	1	2001	0	0	0	4	4	3	3	4	4	2	3
5309	0	2001	0	0	0	3	3	3	3	4	4	3	3
5310	0	2000	0	0	0	4	4	3	3	4	4	3	3
5311	0	2001	0	0	0	5	5	4	4	5	5	4	3
5312	0	2000	0	0	0	3	3	3	3	3	3	3	3
5313	1	2001	0	0	0	3	3	3	3	4	4	4	4
5314	1	2000	0	0	0	5	5	4	4	5	5	3	3
5315	0	2001	0	0	0	4	4	3	3	4	4	3	3
5316	0	2000	0	0	0	4	4	2	4	5	5	3	3
5317	1	2001	0	0	0	5	5	4	3	5	2	3	3
5318	1	2000	0	0	0	5	5	4	4	4	4	4	4
5319	1	2001	0	0	0	5	4	1	3	4	4	3	2
5320	0	2001	0	0	0	4	3	3	3	5	5	4	4
5321	1	2001	0	0	0	4	5	4	4	4	5	3	3
5322	1	2000	0	0	0	5	5	3	3	5	5	3	3
5323	0	2000	0	0	0	5	5	4	3	5	5	4	4
5324	0	2001	0	0	0	4	5	3	3	5	4	2	3
5325	0	2000	0	0	0	4	4	2	3	5	5	3	3
5326	0	2000	0	0	0	4	4	3	3	4	4	4	4
5327	1	2000	0	0	0	4	4	3	3	5	5	4	4
5328	1	2001	0	0	0	5	5	4	3	5	5	4	4
5329	0	2001	0	0	0	4	4	3	3	5	5	4	4
5330	0	2001	0	0	0	5	4	3	4	5	5	3	3
5331	1	2001	0	0	0	3	3	3	3	5	5	3	3
5332	1	2001	0	0	0	5	5	3	3	5	5	4	4
5335	1	2001	0	0	0	4	3	4	4	5	5	3	3
5336	0	2001	0	0	0	5	5	4	4	5	5	2	4
5337	0	2001	0	0	0	5	5	4	4	5	5	4	4
5338	1	2001	0	0	0	5	5	4	4	5	5	4	4
5339	1	2000	0	0	0	3	3	3	3	4	4	3	3
5340	0	2000	0	0	0	5	5	3	3	5	5	3	3
5341	1	2001	0	0	0	5	4	4	3	5	5	4	3
5342	0	2000	0	0	0	4	5	3	3	5	5	4	4
5343	1	2001	0	0	0	5	5	4	4	4	5	2	4
5344	0	2001	0	0	0	5	5	4	4	5	5	4	4
5345	0	1999	0	0	0	4	4	3	3	5	4	3	3
5346	1	2001	0	0	0	4	4	3	3	4	4	4	3
5347	1	2001	0	0	0	5	4	3	3	4	4	3	3
5348	1	2001	0	0	0	3	3	3	3	4	4	3	3
5349	1	2001	0	0	0	2	2	3	2	4	4	3	3
5350	1	2000	0	0	0	4	4	3	3	5	5	3	3
5351	1	2000	0	0	0	5	5	4	4	4	4	3	3
5352	1	2000	0	0	0	4	4	3	3	5	5	3	3
5353	0	2000	0	0	0	4	4	3	3	3	3	3	3
5354	0	2001	0	0	0	5	5	4	4	5	5	4	4
5355	1	2001	0	0	0	5	4	3	3	5	4	3	3
5356	0	2000	0	0	0	5	5	4	3	5	5	3	4
5357	0	2001	0	0	0	4	3	3	3	5	5	4	4
5358	0	2001	0	0	0	5	5	4	4	5	5	4	4
5359	0	2001	0	0	0	5	5	4	4	5	5	4	4
5360	0	2001	0	0	0	3	3	3	3	4	4	3	3
5361	0	2000	0	0	0	3	3	3	3	4	4	3	3
5362	1	2001	0	0	0	5	5	4	4	5	5	4	4
5363	0	2000	0	0	0	5	5	4	4	5	5	4	4
5364	0	2001	0	0	0	5	5	4	4	5	5	4	4
5365	0	2001	0	0	0	3	3	3	3	5	4	3	3
5366	1	2000	0	0	0	5	5	3	3	5	5	3	4
5367	0	2001	0	0	0	3	4	3	4	3	3	3	4
5368	1	2001	0	0	0	5	5	3	3	5	5	4	4
5369	1	2001	0	0	0	5	5	4	4	5	5	4	4
5370	1	2001	0	0	0	5	5	4	4	5	5	4	4
5371	0	2001	0	0	0	5	5	4	3	5	5	4	4
5372	1	2001	0	0	0	5	5	4	4	4	4	3	3
5373	0	2001	0	0	0	4	4	3	4	4	4	3	3
5374	0	2000	0	0	0	5	5	4	4	5	5	4	4
5375	0	2001	0	0	0	4	4	3	3	5	5	4	4
5376	0	2001	0	0	0	4	4	3	3	5	5	4	3
5377	1	2000	0	0	0	5	5	4	4	5	5	4	3
5378	0	2000	0	0	0	3	3	3	3	4	4	3	3
5379	1	2001	0	0	0	5	5	4	4	5	5	4	4
5380	1	1999	0	0	0	5	5	4	3	5	5	4	2
5381	0	2000	0	0	0	5	5	4	4	5	5	3	4
5382	1	2000	0	0	0	4	4	4	4	4	4	3	3
5383	1	2001	0	0	0	5	5	4	3	5	5	4	4
5384	1	2001	0	0	0	5	5	4	4	5	5	4	4
5385	0	2001	0	0	0	5	5	3	3	5	5	3	3
5386	1	2000	0	0	0	4	4	4	4	5	4	3	3
5387	0	2000	0	0	0	4	4	3	3	5	5	3	3
5388	1	2001	0	0	0	4	4	4	4	5	4	4	3
5389	0	2001	0	0	0	4	3	3	3	4	4	3	3
5390	0	2001	0	0	0	5	5	4	3	5	5	4	4
5391	0	2000	0	0	0	5	5	4	4	5	5	4	4
5392	0	2001	0	0	0	5	5	4	4	5	5	4	4
5393	1	2000	0	0	0	5	5	4	4	5	5	4	4
5394	0	2001	0	0	0	5	5	4	3	5	5	4	4
5395	1	2000	0	0	0	4	3	3	3	5	4	3	3
5396	0	2001	0	0	0	4	4	3	3	4	4	4	3
5397	1	2001	0	0	0	4	4	4	4	5	5	3	3
5398	0	2001	0	0	0	5	4	4	3	4	4	3	3
5399	1	2000	0	0	0	5	5	4	3	5	5	4	3
5400	0	2001	0	0	0	5	5	4	4	5	4	3	3
5401	0	2000	0	0	0	5	5	4	4	5	5	4	4
5402	1	2001	0	0	0	5	5	4	4	5	5	4	4
5403	0	2001	0	0	0	5	5	4	4	4	4	3	3
5404	1	2001	0	0	0	4	4	3	3	5	5	3	3
5405	0	2001	0	0	0	5	4	3	3	5	5	3	3
5406	0	2000	0	0	0	5	5	3	3	5	5	3	3
5407	1	2001	0	0	0	5	4	3	3	4	4	2	3
5408	1	2000	0	0	0	5	5	4	4	5	5	4	4
5409	1	2000	0	0	0	5	5	4	3	5	5	4	4
5410	0	2000	0	0	0	5	5	4	4	4	4	4	3
5411	1	2001	0	0	0	5	5	4	4	5	5	4	4
5412	1	2000	0	0	0	5	5	4	4	5	5	3	3
5413	0	2001	0	0	0	4	4	3	3	4	4	3	3
5414	1	2001	0	0	0	5	5	4	4	5	5	4	4
5415	1	2001	0	0	0	4	4	4	4	4	4	3	3
5416	0	2000	0	0	0	5	5	4	4	5	5	4	4
5417	1	2001	0	0	0	5	5	4	4	5	5	4	4
5418	0	2001	0	0	0	5	5	4	4	5	5	4	4
5673	1	2000	0	0	0	4	4	3	3	4	4	3	3
5675	1	1999	0	0	0	5	5	3	1	5	5	3	1
5677	1	2000	0	0	0	5	5	4	4	5	5	4	4
5678	0	2001	0	0	0	4	4	3	3	4	4	3	3
5685	0	2001	0	0	0	4	4	3	3	4	4	3	3
5686	1	2001	0	0	0	5	5	3	3	5	4	3	3
5687	0	2000	0	0	0	4	4	3	3	4	5	3	3
5688	0	2000	0	0	0	3	3	3	3	5	5	4	4
5689	0	2001	0	0	0	4	4	3	3	5	5	4	4
5691	0	2000	0	0	0	4	4	3	3	4	5	4	4
5693	1	2000	0	0	0	5	4	4	4	4	4	4	4
5695	1	2000	0	0	0	4	4	3	3	4	4	3	3
5696	0	2001	0	0	0	4	3	3	3	4	4	4	3
5697	0	2000	0	0	0	5	5	4	3	5	5	4	3
5698	1	2001	0	0	0	4	4	3	3	4	4	3	3
5699	1	2001	0	0	0	3	3	3	3	4	4	3	3
5702	1	2000	0	0	0	5	5	3	3	4	4	3	3
5704	1	2001	0	0	0	5	5	4	4	5	5	4	4
5706	1	2001	0	0	0	5	5	4	4	5	5	3	4
5709	0	2001	0	0	0	5	5	4	4	4	5	4	3
5710	0	2001	0	0	0	4	4	3	3	3	5	3	3
5711	1	2000	0	0	0	4	4	3	3	4	4	2	2
5712	1	2001	0	0	0	5	5	4	3	5	5	4	3
5811	1	2001	0	0	0	5	5	4	4	5	5	4	4
5812	0	2001	0	0	0	5	4	4	4	5	5	3	3
5813	0	2000	0	0	0	5	5	4	4	5	5	4	4
5814	0	2001	0	0	0	5	5	4	4	5	5	4	4
5815	0	2001	0	0	0	5	5	3	4	5	5	4	4
5816	0	2000	0	0	0	4	4	3	3	5	5	3	3
5817	0	2001	0	0	0	5	5	4	4	5	5	4	4
5818	0	2000	0	0	0	4	4	3	3	5	5	3	3
5819	1	2000	0	0	0	4	4	3	3	5	5	3	3
5820	0	2001	0	0	0	5	4	4	4	5	5	4	4
5821	0	2001	0	0	0	5	5	3	3	5	5	4	4
5823	0	2001	0	0	0	5	5	4	4	5	5	4	4
5824	0	2000	0	0	0	4	4	3	3	5	5	4	3
5825	1	2000	0	0	0	5	4	4	4	5	4	3	3
5826	0	2001	0	0	0	5	4	4	4	5	5	4	4
5876	0	2000	0	1	1	4	4	4	4	3	3	3	4
5877	1	2000	0	1	1	4	5	4	3	5	5	3	3
5878	0	2001	0	1	1	4	4	3	3	4	4	3	3
5879	0	2001	0	1	1	3	3	3	3	5	5	4	4
5882	0	2001	0	1	1	4	4	4	3	3	5	3	2
5883	0	2000	0	1	1	5	4	3	3	5	5	4	3
5885	0	2000	0	1	1	4	4	3	4	4	4	3	2
5886	1	2001	0	1	1	4	5	3	2	5	5	3	2
5887	1	2000	0	1	1	5	5	3	3	4	2	3	3
5888	1	2000	0	1	1	5	5	3	3	5	5	4	4
5889	1	2001	0	1	1	4	3	3	3	3	4	3	3
5890	1	2000	0	1	1	4	4	3	3	4	4	3	3
5891	1	2001	0	1	1	3	3	3	3	3	3	3	3
5893	0	2001	0	1	1	5	5	3	3	3	3	4	4
5894	1	2000	0	1	1	4	5	4	3	4	4	4	3
5895	0	2000	0	1	1	4	4	4	3	5	4	4	3
5896	0	2000	0	1	1	4	5	4	3	5	5	4	3
5897	1	2000	0	1	1	3	3	3	3	4	4	3	3
5898	1	2001	0	1	1	4	4	4	4	4	5	3	4
5899	1	2000	0	1	1	5	5	3	3	5	5	4	4
5900	1	2001	0	1	1	4	5	3	3	5	5	3	2
5901	1	2001	0	1	1	5	4	4	4	5	5	4	4
5902	1	2001	0	1	1	4	4	3	3	5	4	4	4
5903	1	2001	0	1	1	5	4	4	4	4	4	3	3
5904	1	2001	0	1	1	5	4	4	3	5	5	4	3
5906	1	2001	0	1	1	4	4	3	3	4	4	3	3
5907	1	2000	0	1	1	3	3	3	3	3	3	3	3
5909	1	2001	0	1	1	4	4	3	3	4	4	4	4
5910	1	2001	0	1	1	5	5	4	3	5	4	4	4
5911	0	2001	0	1	1	4	4	3	3	4	4	4	3
5912	1	2001	0	1	1	4	4	3	3	5	5	3	3
5913	1	2000	0	1	1	4	3	4	3	4	4	3	2
5914	1	2000	0	1	1	4	4	3	3	4	3	4	3
5915	1	2001	0	1	1	5	5	3	3	4	4	3	2
5916	1	2000	0	1	1	5	5	4	4	5	5	4	4
5917	1	1999	0	1	1	4	4	4	3	5	5	4	3
5919	1	2001	0	1	1	4	4	3	3	3	3	3	3
5920	1	2000	0	1	1	3	3	3	3	3	3	3	3
5922	0	2001	0	1	1	5	5	4	3	5	5	4	3
5923	1	2000	0	1	1	4	5	4	4	5	5	4	4
6003	0	2001	0	0	0	5	4	4	3	5	5	4	4
6005	0	2001	0	0	0	5	5	4	4	5	5	4	4
6006	1	2001	0	0	0	4	4	4	4	5	5	4	4
6007	0	2000	0	0	0	5	5	4	4	5	5	4	4
6008	1	2000	0	0	0	3	3	4	3	4	4	3	3
6009	1	2000	0	0	0	5	5	4	4	5	5	4	4
6011	1	2000	0	0	0	5	5	4	4	5	5	3	3
6012	0	2000	0	0	0	4	4	4	4	4	4	4	4
6013	1	2000	0	0	0	5	5	4	4	4	4	4	4
6014	0	2000	0	0	0	4	4	3	3	5	5	4	4
6015	1	2000	0	0	0	5	5	3	3	4	4	3	3
6016	0	2000	0	0	0	4	4	3	3	5	5	3	3
6017	0	2000	0	0	0	4	5	3	3	5	5	3	3
6018	1	2000	0	0	0	5	5	4	4	5	5	3	3
6019	1	2000	0	0	0	4	4	3	3	5	5	3	3
6020	0	2000	0	0	0	5	4	4	3	5	5	4	4
6021	1	2001	0	0	0	5	4	3	3	4	5	4	3
6022	0	2001	0	0	0	5	5	4	3	4	5	4	4
6023	1	2001	0	0	0	4	5	4	4	5	5	4	4
6024	0	2001	0	0	0	5	5	4	4	5	4	3	3
6027	1	2001	0	0	0	5	5	4	4	5	5	3	3
6028	0	2000	0	0	0	5	5	4	4	5	5	4	4
6029	0	2001	0	0	0	5	5	4	4	5	5	4	4
6030	1	2001	0	0	0	5	5	3	3	5	5	4	4
6031	1	2001	0	0	0	5	5	4	4	5	5	4	4
6032	1	2001	0	0	0	4	4	3	3	5	5	4	4
6033	0	2000	0	0	0	4	4	4	4	4	4	4	4
6034	1	2000	0	0	0	5	5	4	4	5	5	4	4
6035	0	2001	0	0	0	5	5	4	4	5	5	4	3
6036	0	2000	0	0	0	5	5	4	3	5	5	3	3
6037	1	2001	0	0	0	5	5	3	3	5	5	4	3
6038	0	2000	0	0	0	5	4	3	3	5	5	4	3
6039	0	2001	0	0	0	4	5	4	4	5	5	3	3
6040	0	2001	0	0	0	5	4	4	4	5	4	4	4
6041	1	2000	0	0	0	5	5	3	3	5	5	3	4
6042	0	2001	0	0	0	4	4	3	3	4	4	2	3
6043	1	2000	0	0	0	5	5	4	4	5	5	4	4
6044	0	2001	0	0	0	5	5	4	4	4	4	3	3
6045	0	2000	0	0	0	4	4	3	3	5	5	3	3
6046	1	2000	0	0	0	4	4	3	3	4	4	3	3
6047	0	2001	0	0	0	5	5	3	3	5	5	3	3
6048	1	2001	0	0	0	5	5	3	3	5	5	3	4
6049	1	2000	0	0	0	5	5	3	4	5	5	2	3
6050	1	2001	0	0	0	5	5	4	4	5	5	4	4
6051	1	2001	0	0	0	4	4	4	3	5	5	4	4
6052	0	2001	0	0	0	5	5	3	3	4	4	4	4
6053	1	2001	0	0	0	5	5	4	4	5	5	3	3
6054	0	2001	0	0	0	5	5	3	3	5	4	3	3
6055	0	2001	0	0	0	3	3	3	3	4	4	3	3
6056	1	2002	0	0	0	5	4	3	3	5	5	4	4
6057	0	2001	0	0	0	4	4	3	3	4	3	3	3
6058	1	2001	0	0	0	5	5	3	3	4	5	3	3
6059	0	2000	0	0	0	3	3	3	3	4	4	3	3
6060	0	2000	0	0	0	4	4	3	3	2	4	3	3
6061	1	2001	0	0	0	5	5	3	3	5	5	4	4
6062	1	2001	0	0	0	4	4	3	3	4	4	3	3
6064	0	2000	0	0	0	3	3	4	4	4	4	3	3
6065	1	2001	0	0	0	4	4	4	4	5	4	3	3
6066	0	2001	0	0	0	5	4	4	4	5	5	3	3
6067	1	2000	0	0	0	4	4	3	3	3	3	3	3
6069	1	2000	0	0	0	5	5	4	3	5	5	4	4
6070	0	2001	0	0	0	4	4	4	4	5	5	4	3
6071	1	2001	0	0	0	5	4	3	3	5	5	4	4
6072	0	2001	0	0	0	5	4	4	3	5	5	4	4
6150	0	2001	0	0	0	5	4	4	4	4	4	3	3
6151	0	2001	0	0	0	4	4	3	3	4	4	3	3
6152	1	2000	0	0	0	5	5	4	4	5	5	4	3
6154	1	2000	0	0	0	5	4	4	3	5	5	4	3
6155	1	2001	0	0	0	4	4	3	3	4	4	3	3
6156	0	2001	0	0	0	5	5	4	4	5	5	4	4
6157	1	2000	0	0	0	4	4	4	4	4	4	3	3
6158	0	2000	0	0	0	5	5	4	4	5	5	4	4
6159	1	2000	0	0	0	4	4	3	3	5	5	4	4
6160	0	2001	0	0	0	4	4	4	4	4	4	3	3
6161	1	2001	0	0	0	4	4	3	3	4	4	3	3
6162	0	2001	0	0	0	5	4	4	3	4	4	3	3
6163	1	2000	0	0	0	4	4	3	3	4	4	3	3
6165	0	2001	0	0	0	4	4	4	4	4	4	3	3
6166	1	2000	0	0	0	4	4	3	4	4	4	3	3
6167	1	2001	0	0	0	5	5	2	3	3	3	3	3
6168	0	2000	0	0	0	5	5	4	4	5	5	3	3
6169	0	2000	0	0	0	3	2	3	3	3	3	3	3
6170	0	2001	0	0	0	5	5	3	4	5	5	3	3
6171	1	1999	0	0	0	4	4	4	4	4	4	3	3
6172	0	2001	0	0	0	4	4	2	3	3	3	3	3
6174	1	2001	0	0	0	4	5	3	3	4	4	3	3
6175	0	2000	0	0	0	5	5	4	4	5	5	3	3
6176	1	2001	0	0	0	5	5	4	4	5	5	3	3
6177	1	2001	0	0	0	5	5	4	4	4	4	3	3
6178	1	2001	0	0	0	4	3	4	4	4	4	4	4
6179	0	2001	0	0	0	4	4	3	3	4	4	4	3
6180	0	2000	0	0	0	5	5	4	4	4	4	4	4
6181	1	2001	0	0	0	3	3	3	4	3	3	3	3
6182	1	2000	0	0	0	5	5	3	3	4	4	3	3
6183	1	2001	0	0	0	4	4	3	3	4	4	3	3
6184	1	2001	0	0	0	5	5	4	4	5	5	4	4
6185	1	1999	0	0	0	5	4	4	4	3	3	2	2
6187	1	1999	0	0	0	5	5	4	4	5	5	4	4
6188	1	2000	0	0	0	5	5	4	4	5	5	3	3
6189	0	2001	0	0	0	5	5	2	2	4	4	4	3
6192	0	2001	0	0	0	3	3	4	4	3	3	3	3
6193	1	2001	0	0	0	5	4	3	3	5	4	3	3
6194	1	2001	0	0	0	4	4	3	3	4	4	3	3
6195	0	2001	0	0	0	5	5	4	4	4	5	3	2
6196	0	2001	0	0	0	4	4	3	3	4	4	3	3
6198	0	2001	0	0	0	5	5	4	4	5	5	4	4
6200	1	2000	0	0	0	5	5	4	4	5	5	4	4
6201	1	2001	0	0	0	5	5	4	4	5	5	4	4
6202	0	2000	0	0	0	5	5	4	4	4	4	3	3
6203	0	2001	0	0	0	3	3	3	3	4	4	3	3
6204	0	2001	0	0	0	5	4	4	4	5	5	3	3
6205	1	2000	0	0	0	5	5	4	4	5	5	4	3
6206	0	1999	0	0	0	4	4	3	3	4	4	3	3
6207	1	2001	0	0	0	5	4	4	3	4	4	3	3
6208	0	2000	0	0	0	4	4	4	3	4	4	4	4
6209	1	2001	0	0	0	4	3	3	3	4	4	3	3
6210	1	2001	0	0	0	5	5	4	4	4	4	3	3
6211	0	2000	0	0	0	4	4	4	3	4	4	4	3
6212	0	2002	0	0	0	5	5	4	4	4	4	3	3
6213	1	2001	0	0	0	4	5	4	4	5	5	4	3
6214	0	2001	0	0	0	4	4	3	3	4	4	3	3
6215	0	2001	0	0	0	4	4	3	3	4	4	4	4
6216	0	2001	0	0	0	4	4	4	3	5	5	3	3
6217	1	2000	0	0	0	5	4	3	3	5	5	4	3
6218	0	2001	0	0	0	4	4	2	4	3	3	2	2
6219	1	2001	0	0	0	5	5	4	4	5	5	4	4
6221	0	2001	0	0	0	4	4	3	3	4	4	4	3
6222	1	2001	0	0	0	4	4	3	3	3	4	3	3
6223	1	2000	0	0	0	5	5	3	3	4	4	4	4
6224	0	2001	0	0	0	4	5	4	4	4	3	3	3
6225	1	2001	0	0	0	4	4	4	3	4	4	3	3
6226	0	2000	0	0	0	4	4	3	3	3	3	3	3
6227	0	2001	0	0	0	4	3	4	4	4	4	3	4
6228	1	2000	0	0	0	5	5	4	4	4	4	4	3
6229	0	2001	0	0	0	5	5	4	3	4	4	4	4
6230	0	2000	0	0	0	4	4	4	3	4	4	4	4
6231	1	2001	0	0	0	5	4	4	4	5	5	4	4
6232	1	2001	0	0	0	4	4	4	3	5	5	3	3
6233	1	2001	0	0	0	4	4	3	3	4	4	3	3
6307	0	2000	0	1	1	4	4	3	2	4	5	3	2
6308	1	2000	0	1	1	2	3	4	3	3	3	3	2
6309	0	1999	0	1	1	3	3	3	2	3	4	3	3
6310	1	2001	0	1	1	5	5	4	4	4	4	4	3
6311	1	2000	0	1	1	4	4	3	3	5	5	3	3
6312	1	2001	0	1	1	4	4	2	2	4	4	3	1
6313	1	2001	0	1	1	3	3	3	2	4	4	3	3
6315	1	1999	0	1	1	4	3	3	3	4	4	3	3
6316	0	2001	0	1	1	5	4	3	3	4	4	3	3
6319	0	1999	0	1	1	5	5	4	3	4	5	3	3
6322	0	2000	0	1	1	5	5	4	4	5	5	4	4
6323	0	2000	0	1	1	4	4	4	4	5	4	3	3
6324	0	2001	0	1	1	3	3	3	2	3	3	3	3
6325	0	2000	0	1	1	4	5	4	3	4	5	4	4
6328	0	2001	0	1	1	5	4	3	3	4	4	3	3
6331	1	2000	0	1	1	4	4	4	4	4	4	3	3
6332	0	1998	0	1	1	3	4	3	3	4	4	3	3
6333	0	2001	0	1	1	4	4	3	3	5	5	4	4
6335	0	2000	0	1	1	4	4	3	3	4	4	3	3
6338	1	2000	0	1	1	5	4	3	3	5	4	3	2
6339	0	2001	0	1	1	4	5	4	4	4	4	3	3
6340	0	2001	0	1	1	3	3	3	3	2	3	3	4
6342	0	2000	0	1	1	3	3	3	3	4	4	3	3
6343	1	2000	0	1	1	5	5	4	3	5	4	4	4
6346	1	2000	0	1	1	4	4	3	3	4	5	3	3
6347	1	1999	0	1	1	3	3	3	3	3	3	3	3
6348	1	1998	0	1	1	4	4	3	2	4	4	3	3
6349	1	2000	0	1	1	4	4	3	3	4	3	3	3
[truncated: 3,394 more rows]
